# Supplementary material for: Validation of a high resolution NGS method for detecting spinal muscular atrophy carriers among phase 3 participants in the 1000 Genomes Project
Source: BMC Med Genet. 2015 Oct 29;16:100. doi: 10.1186/s12881-015-0246-2 (PMC4625734; doi:10.1186/s12881-015-0246-2)
Supplement: Additional file 2: Table S1. — MLPA probes details. (XLS 25 kb) [file 12881_2015_246_MOESM2_ESM.xls]

## Sheet: Sheet1
SALSA MLPA SMA P060 probe mix contains targets for exon 7 and exon 8 for SMN1 and SMN2 genes. LPO = Left Probe Oligonucleotide at 5' end, RPO= Right Probe Oligonucleotide at 3' end.
Probe Length	Reference Probe	Gene	Genbank Exon	Mapview	Chr. Pos.	LPO	RPO	Start Position	End Position
183	FALSE	SMN1	7	05-070.283495	05q13.2	TTTTTTTAACTTCCTTTATTTTCCTTACAGGGTTTC	AGACAAAATCAAAAAGAAGGAAGGTGCTCACATTCCTTAAATTAAGGA	70283495	70283577
218	FALSE	SMN1	8	05-070.284161	05q13.2	CCTACTTCGTGCTGGCCTCCCACCCCCACCC	CAGTCTTTTACAGATGGTTTTTCAAAATAGAGTCCAGTAAAATATTTCA	70284161	70284280
282	FALSE	SMN2	7	05-069.408016	05q13.2	GTGAGCACCTTCCTTCTTTTTGATTTTGTCTA	AAACCCTGTAAGGAAAATAAAGGAAGTTAAAAAAAATAGCTA	69408016	69408140
301	FALSE	SMN2	8	05-069.408802	05q13.2	GGACTCTATTTTGAAAAACCATCTGTAAAAGACTGA	GGTGGGGGTGGGAGGCCAGCACGGTGGTGAGGCAGTTGAGAAA	69408802	69408880
154	TRUE	NSD1	14	05-176.616671	05q35.3	TTGAAGAGTGTGTCCAGAAGTACCCACCCACTG	TTATGCAGAACAAGGGCTTCCGGTGCTCCCTCCACATCTGT	176616671	176616712
163	TRUE	FHIT	4	03-060.782768	03p14.2	TTGCTCAGTATTCATGGTGAACGTTCCTAATG	AAATTGTACCTAGAGCCATCTGGATCACTGCTGAAATAATCAT	60782768	60782842
172	TRUE	PITX2	8	04-111.758610	04q25	TCAACTCCGCCCTTGAAAGACTGGGAATTATG	CTAGAAGGTCGTGGGCACTAAAGAAAGGGAGAGAAAGAGAAGCT	111758610	111758680
191	TRUE	CASP1	5	11-104.406371	11q22.3	TGATGGACAAGTCAAGCCGCACACGTCT	TGCTCTCATTATCTGCAATGAAGAATTTGAC	104406371	104406423
200	TRUE	HIPK3	17	11-033.331464	11p13	TCGTGTACCTCAAGACCTATGTTACAGCATCCAACT	TATAATATCTCCCATCCCAGTGGCATAGTTCACCAAGTCCC	33331464	33331536
208	TRUE	IRF6	6	01-208.032366	01q32.2	TGTCTGCTCACCATATGCTTTTGTTTTAGGT	TCTCCCATGGCGCCAGCCAGTGTGGGCAATT	208032366	208032426
228	TRUE	JAG1	11	20-010.577694	20p12.2	TTACATACCCGACAGGAGGCGTCAT	TCTGACACTGGCCAAGGCAGTCATTAATATCTAAA	10577694	10577760
237	TRUE	PAH	4	12-101.795399	12q23.2	GTGTGTTTCAGTGCCCTGGTTCCCAAGAA	CCATTCAAGAGCTGGACAGATTTGCCAATCAGATTCTCAG	101795399	101795461
245	TRUE	OCA2	14	15-025.902131	15q13.1	TGTCCCCGATGGCAGTGGCAGCTCCTCCAA	TGTTTGTGAAGATCACTTCTGCAATCAGGACTTGTCTTGGA	25902131	25902200
255	TRUE	SETX	13	09-134.163361	09q34.13	TCTCTGGTAACTACACAAAGGAAGTTGAAAGCCA	TGTCTCTGTTGGGTAGTCGGAACCAACTGGC	134163361	134163424
264	TRUE	FGFR2	17	10-123.236831	10q26.13	TGGATGGCTCCAGAAGCCCTGTTTGATAGAGTATA	CACTCATCAGAGTGATGTGTGAGTAACTCTCTTTTCTCTGGCTT	123236831	123236904
272	TRUE	KLKB1	3	04-187.390325	04q35.2	TCTTCCATGTACACCCCAAATGCCCAATACT	GCCAGATGAGGTGCACATTCCACCCAAGGTGTTTGCTATTCAG	187390325	187390398
292	TRUE	MME	21	03-156.368991	03q25.2	TGACAAAGATGGAGACCTCGTTGACTGGTG	GACTCAACAGTCTGCAAGTAACTTTAAGGAGCAATCCCAG	156368991	156369054
311	TRUE	DCDC2	7	06-024.397035	06p22.3	TCGAGGAAAGCATCTGATACTTACACTCCCT	TTAGACTTTCTGGATCCTACAATAGGAGGTAGTGAAGAAGCTTTCTGAC	24397035	24397114
321	TRUE	PTK2	26	08-141.781922	08q24.3	TCACAGGTTTCTGGCTACCCTGGTTCACATG	GAATCACAGCCATGGCTGGCAGCATCTATCCAGGTCAGGCA	141781922	141781991
331	TRUE	MYBL1	10	08-067.650836	08q13.1	TGGGTCATTCCCCAGGCAGCGAACTT	AGGGATGGCTCATTGAACGATGGTGGTAATATGGCGCTAA	67650836	67650900
342	TRUE	EYS	22	06-065.588251	06q12	TCACAGAACTTATTAATGAATATCCATGTTCATGTGATG	CAGATGGGACTAGCACACAATGTAAGATCAAAATTAATGTAAGTCT	65588251	65588332
