# Supplementary material for: Validation of a high resolution NGS method for detecting spinal muscular atrophy carriers among phase 3 participants in the 1000 Genomes Project
Source: BMC Med Genet. 2015 Oct 29;16:100. doi: 10.1186/s12881-015-0246-2 (PMC4625734; doi:10.1186/s12881-015-0246-2)
Supplement: Additional file 3: Table S2. — Theoretical results. (XLSX 39 kb) [file 12881_2015_246_MOESM3_ESM.xlsx]

## Sheet: SupplementaryTable2.txt
Gene	CV for all samples	CV in ratio to SMN for all samples
ALG6	0.549	0.283
CFTR	0.571	0.286
COQ2	0.478	0.484
DLD	0.526	0.285
FASTKD2	0.547	0.284
FH	0.478	0.334
FKTN	0.537	0.287
GBE1	0.495	0.325
LIFR	0.537	0.286
MMAA	0.561	0.279
MUT	0.494	0.314
OXCT1	0.473	0.419
RAB3GAP2	0.535	0.287
SLC17A5	0.487	0.367
SLC35D1	0.478	0.32
SUCLA2	0.494	0.343
TLR3	0.585	0.277
TMEM67	0.557	0.285
TRIM37	0.481	0.333
TTPA	0.476	0.39
