# Supplementary material for: Validation of a high resolution NGS method for detecting spinal muscular atrophy carriers among phase 3 participants in the 1000 Genomes Project
Source: BMC Med Genet. 2015 Oct 29;16:100. doi: 10.1186/s12881-015-0246-2 (PMC4625734; doi:10.1186/s12881-015-0246-2)
Supplement: Additional file 6: Table S4. — Housekeeping genes used for 1000 Genomes Project samples. (XLSX 39 kb) [file 12881_2015_246_MOESM6_ESM.xlsx]

## Sheet: SupplementaryTable3.txt
Gene	CV for all samples	CV in ratio to SMN for all samples
ACAD9	0.349	0.324
ATR	0.424	0.243
CYP11B1	0.359	0.376
EDNRB	0.423	0.251
FASTKD2	0.442	0.242
FOXN1	0.351	0.408
HEXB	0.458	0.25
IQCB1	0.405	0.251
ITGA6	0.423	0.243
IVD	0.357	0.339
LMNA	0.352	0.423
LRPPRC	0.428	0.25
NTRK1	0.354	0.396
PTEN	0.412	0.247
RAB3GAP1	0.425	0.245
RAPSN	0.359	0.426
SIL1	0.355	0.357
SLC22A5	0.358	0.32
SLC35D1	0.423	0.252
STIM1	0.358	0.342
