# Supplementary material for: Validation of a high resolution NGS method for detecting spinal muscular atrophy carriers among phase 3 participants in the 1000 Genomes Project
Source: BMC Med Genet. 2015 Oct 29;16:100. doi: 10.1186/s12881-015-0246-2 (PMC4625734; doi:10.1186/s12881-015-0246-2)
Supplement: Additional file 7: Table S5. — Results for all volunteer and Coriell samples. (XLSX 49 kb) [file 12881_2015_246_MOESM7_ESM.xlsx]

## Sheet: SupplementaryTable4.txt
Subject Id	Source	Used all three sites	SMN1 reads	SMN2 reads	pihat	Carrier probability	Theta	SMN1 reads, adj	pihat, adj	95% CI, adj	Carrier probability, adj	MLPA SMN1:Ref	Notes
NA03814	DNA	1	1720	7488	0.187	1	0.852	1466	0.164	(0.156, 0.171)	1	0.6	SMA carrier
NA10684	DNA	1	0	2459	0	1	0.658	0	0	(2e-07, 0.00102)	1	0.02	SMA affected
NA23687	DNA	1	830	2127	0.281	1	0.939	780	0.268	(0.252, 0.285)	1	0.61	SMA carrier
NA00232	DNA	1	39	2183	0.0176	1	0.308	12	0.00547	(0.00299, 0.00924)	1	0	SMA affected
NA03813	DNA	1	0	6237	0	1	1	0	0	(7.87e-08, 0.000403)	1	0.03	SMA affected
NA03815	DNA	1	2534	2297	0.525	2.14e-92	0.313	793	0.257	(0.241, 0.272)	1	0.56	SMA carrier
NA09677	DNA	1	42	3684	0.0113	1	0.958	40	0.0107	(0.0078, 0.0144)	1	0	SMA affected
NA11067	DNA	1	942	1942	0.327	1	0.96	904	0.318	(0.301, 0.335)	1	0.52	SMAX affected
NA22592	DNA	1	20	3613	0.00551	1	1	20	0.00551	(0.00347, 0.00832)	1	0.03	SMA affected
NA23688	DNA	1	681	1742	0.281	1	1	681	0.281	(0.263, 0.299)	1	0.56	SMA carrier
C21	Saliva	1	521	1069	0.328	1	0.897	467	0.304	(0.281, 0.327)	1	0.56
A23	Saliva	1	538	614	0.467	9e-10	0.656	353	0.365	(0.335, 0.396)	0.831	0.49
C15	Saliva	1	188	264	0.416	0.0584	0.918	173	0.396	(0.351, 0.442)	0.246	0.89
M21	Saliva	1	181	250	0.42	0.0444	0.955	173	0.409	(0.363, 0.456)	0.11	0.965
H3	Saliva	0	55	25	0.688	1.29e-08	0.806	44	0.638	(0.52, 0.744)	7.51e-06	1.01
F30	Sperm	1	508	635	0.444	4.31e-06	1	508	0.444	(0.416, 0.473)	4.31e-06	0.95
CD00026	DNA	1	4228	4157	0.504	3.42e-118	0.673	2844	0.406	(0.395, 0.418)	3.35e-06	1.065	NHC
E23	Saliva	0	88	64	0.579	3.51e-07	1	88	0.579	(0.5, 0.655)	3.51e-07	0.985
I1	Saliva	1	325	353	0.479	7.09e-08	0.986	321	0.476	(0.439, 0.514)	1.83e-07	1.015
M28	Saliva	1	531	638	0.454	1.13e-07	1	531	0.454	(0.426, 0.483)	1.13e-07	1.03
F13	Saliva	1	250	248	0.502	1.62e-08	0.991	248	0.5	(0.456, 0.544)	2.86e-08	NA
H23	Saliva	1	335	342	0.495	6.42e-10	0.975	327	0.489	(0.451, 0.527)	5.35e-09	NA
D24	Saliva	1	477	531	0.473	8.53e-10	0.988	471	0.47	(0.439, 0.501)	3.23e-09	NA
A30	Saliva	1	351	369	0.488	2.27e-09	1	351	0.488	(0.451, 0.524)	2.27e-09	NA
P4	Saliva	1	558	632	0.469	2.12e-10	0.989	552	0.466	(0.438, 0.495)	7.59e-10	NA
R10	Saliva	1	740	889	0.454	4.89e-10	1	740	0.454	(0.43, 0.479)	4.89e-10	0.975
O18	Saliva	1	638	733	0.465	6.08e-11	1	638	0.465	(0.439, 0.492)	6.08e-11	1.04
J23	Saliva	1	474	497	0.488	3.7e-12	1	474	0.488	(0.457, 0.52)	3.7e-12	NA
R9	Saliva	1	220	152	0.591	8.61e-17	0.931	205	0.574	(0.523, 0.625)	5.84e-14	NA
M11	Saliva	1	951	1100	0.464	5.84e-15	1	951	0.464	(0.442, 0.485)	5.84e-15	0.99
G28	Saliva	1	1135	1330	0.46	2e-16	1	1135	0.46	(0.441, 0.48)	2e-16	NA
W23	Saliva	1	765	824	0.481	1e-16	1	765	0.481	(0.457, 0.506)	1e-16	NA
G10	Saliva	1	531	517	0.507	4.35e-17	1	531	0.507	(0.476, 0.537)	4.35e-17	NA
C16	Saliva	1	870	956	0.476	2.54e-17	1	870	0.476	(0.454, 0.499)	2.54e-17	NA
E30	Sperm	1	229	141	0.619	8.12e-21	0.946	217	0.606	(0.555, 0.656)	2.68e-18	0.995
V19	Saliva	1	315	168	0.652	6.13e-34	0.777	245	0.593	(0.545, 0.64)	1.01e-18	0.985
U25	Saliva	1	306	227	0.574	6.52e-20	0.99	303	0.572	(0.529, 0.613)	2.27e-19	NA
T5	Saliva	1	1100	1210	0.476	2.6e-21	1	1100	0.476	(0.456, 0.497)	2.6e-21	0.99
W21	Saliva	1	914	953	0.49	3.35e-22	1	914	0.49	(0.467, 0.512)	3.35e-22	NA
H13	Sperm	1	715	690	0.509	5.55e-23	1	715	0.509	(0.483, 0.535)	5.55e-23	0.96
G9	Saliva	1	288	126	0.696	6.06e-39	0.781	225	0.641	(0.59, 0.69)	2.52e-23	0.945
C27	Saliva	1	898	917	0.495	1.54e-23	1	898	0.495	(0.472, 0.518)	1.54e-23	0.96
Q3	Saliva	1	966	997	0.492	3.07e-24	1	966	0.492	(0.47, 0.514)	3.07e-24	NA
P6	Saliva	1	1193	1286	0.481	5.94e-25	1	1193	0.481	(0.462, 0.501)	5.94e-25	1.025
H14	Sperm	1	781	690	0.531	4.73e-32	1	781	0.531	(0.505, 0.556)	4.73e-32	NA
Q20	Saliva	1	505	260	0.66	1.43e-55	0.794	401	0.607	(0.569, 0.643)	2.71e-32	1.01
N17	Saliva	1	440	274	0.616	1.52e-37	1	440	0.616	(0.58, 0.651)	1.52e-37	NA
Y28	Saliva	1	444	242	0.647	1.05e-45	0.932	414	0.631	(0.594, 0.667)	6.8e-39	1.115
V3	Sperm	0	254	88	0.743	1.41e-42	1	254	0.743	(0.694, 0.787)	1.41e-42	NA
L3	Saliva	1	533	255	0.676	7.93e-64	0.882	470	0.648	(0.613, 0.682)	1.5e-48	NA
NA23094	DNA	1	2479	2657	0.483	6.87e-51	1	2479	0.483	(0.469, 0.496)	6.87e-51	1.07	DMD affected
X22	Saliva	1	302	2	0.993	1.49e-124	0.522	158	0.988	(0.961, 0.997)	1.85e-64	1.04
D9	Sperm	1	803	395	0.67	4.94e-92	0.866	696	0.638	(0.609, 0.666)	1.08e-66	NA
ND29149	DNA	1	3136	3322	0.486	5.91e-67	1	3136	0.486	(0.473, 0.498)	5.91e-67	1.04	ALS affected
Q24	Saliva	1	709	403	0.638	9.43e-68	1	709	0.638	(0.609, 0.665)	9.43e-68	1.025
G29	Saliva	1	1056	466	0.694	7.63e-136	0.795	840	0.643	(0.617, 0.669)	1.38e-82	1.04
L18	Saliva	1	760	362	0.677	1.55e-90	0.965	733	0.669	(0.641, 0.697)	8.25e-84	NA
F25	Saliva	1	1080	613	0.638	2.94e-102	0.924	998	0.619	(0.596, 0.643)	2.81e-84	0.985
M13	Saliva	1	1352	671	0.668	9e-152	0.821	1110	0.623	(0.601, 0.646)	8.36e-96	NA
Z12	Saliva	1	1080	612	0.638	1.71e-102	0.999	1079	0.638	(0.615, 0.661)	2.88e-102	NA
K7	Saliva	1	890	418	0.68	2.46e-107	1	890	0.68	(0.655, 0.705)	2.46e-107	NA
N25	Saliva	1	359	4	0.989	1.25e-144	0.835	300	0.987	(0.969, 0.996)	4.16e-120	1.025
V22	Saliva	1	1817	947	0.657	3.5e-191	0.944	1715	0.644	(0.626, 0.662)	2.59e-167	NA
N29	Saliva	1	745	0	1	1.40000000182688e-315	0.624	465	1	(0.995, 1)	8.13e-198	0.965
Q18	Sperm	1	621	4	0.994	6.72e-254	0.934	580	0.993	(0.984, 0.998)	8.97e-237	0.95
ND12099	DNA	1	2292	1203	0.656	2.3e-238	1	2292	0.656	(0.64, 0.671)	2.3e-238	1.075	ALS affected
V15	Saliva	1	880	0	1	0	0.65	572	1	(0.996, 1)	7.98e-243	1.05
NA14661	DNA	1	2155	957	0.692	6.69e-273	1	2155	0.692	(0.676, 0.709)	6.69e-273	1.515	NHC
N11	Saliva	1	1901	646	0.746	0	1	1901	0.746	(0.729, 0.763)	0	1.475
N30	Saliva	1	961	27	0.973	0	0.929	893	0.971	(0.958, 0.98)	< 1 e-309	1.54
A7	Saliva	1	2327	808	0.742	0	1	2327	0.742	(0.727, 0.757)	< 1 e-309	1.495
