# Supplementary material for: Validation of a high resolution NGS method for detecting spinal muscular atrophy carriers among phase 3 participants in the 1000 Genomes Project
Source: BMC Med Genet. 2015 Oct 29;16:100. doi: 10.1186/s12881-015-0246-2 (PMC4625734; doi:10.1186/s12881-015-0246-2)
Supplement: Additional file 8: Table S6. — Results for all 1000 Genomes Project samples. (XLSX 266 kb) [file 12881_2015_246_MOESM8_ESM.xlsx]

## Sheet: SupplementaryTable6.txt
Subject Id	Population	Used all three sites	SMN1 reads	SMN2 reads	pihat	Carrier probability	Theta	SMN1 reads, adj	pihat, adj	95% CI, adj	Carrier probability, adj
HG02134	KHV	1	221	779	0.221	1	1	221	0.221	(0.196, 0.247)	1
NA12383	CEU	1	192	338	0.362	0.8	0.765	147	0.303	(0.263, 0.345)	1
NA20814	TSI	1	116	337	0.256	1	1	116	0.256	(0.218, 0.298)	1
HG01773	IBS	0	175	440	0.285	1	1	175	0.285	(0.25, 0.321)	1
HG00346	FIN	1	156	483	0.244	1	0.929	145	0.231	(0.199, 0.265)	1
HG00281	FIN	1	160	409	0.281	1	0.94	150	0.268	(0.233, 0.306)	1
HG02087	KHV	1	451	916	0.33	1	1	451	0.33	(0.305, 0.355)	1
NA12778	CEU	1	215	853	0.201	1	1	215	0.201	(0.178, 0.226)	1
HG01085	PUR	0	108	223	0.326	0.979	0.813	88	0.283	(0.235, 0.335)	1
HG01893	PEL	1	182	578	0.239	1	1	182	0.239	(0.21, 0.271)	1
NA20812	TSI	1	109	235	0.317	0.993	0.911	99	0.296	(0.249, 0.347)	0.999
HG00324	FIN	1	145	244	0.373	0.614	0.753	109	0.309	(0.262, 0.358)	0.997
HG02771	GWD	0	32	91	0.26	0.997	1	32	0.26	(0.189, 0.343)	0.997
NA20764	TSI	1	148	285	0.342	0.95	0.952	141	0.331	(0.288, 0.377)	0.982
HG02265	PEL	0	38	78	0.328	0.878	0.806	31	0.284	(0.206, 0.374)	0.982
HG02079	KHV	1	442	810	0.353	0.976	1	442	0.353	(0.327, 0.38)	0.976
HG03953	STU	1	71	139	0.338	0.895	0.904	64	0.315	(0.254, 0.381)	0.972
NA19711	ASW	1	47	101	0.318	0.943	1	47	0.318	(0.247, 0.396)	0.943
HG01248	PUR	1	77	155	0.332	0.935	1	77	0.332	(0.274, 0.394)	0.935
HG01492	CLM	1	61	114	0.349	0.804	0.913	56	0.329	(0.262, 0.402)	0.914
HG01892	PEL	0	90	100	0.474	0.00424	0.549	49	0.329	(0.257, 0.407)	0.902
HG03740	STU	0	42	85	0.331	0.874	1	42	0.331	(0.253, 0.416)	0.874
HG00525	CHS	0	5	8	0.385	0.477	0.614	3	0.273	(0.0835, 0.565)	0.763
HG01205	PUR	1	52	52	0.5	0.00639	0.516	27	0.342	(0.244, 0.451)	0.756
HG01094	PUR	1	151	263	0.365	0.738	1	151	0.365	(0.319, 0.412)	0.738
NA11932	CEU	1	224	199	0.53	2.29e-10	0.508	114	0.364	(0.312, 0.419)	0.716
NA19723	MXL	1	44	70	0.386	0.445	0.877	39	0.358	(0.272, 0.451)	0.681
HG01948	PEL	1	89	136	0.396	0.314	0.882	78	0.364	(0.302, 0.43)	0.678
NA20792	TSI	0	22	37	0.373	0.541	0.915	20	0.351	(0.237, 0.48)	0.671
HG03583	MSL	1	43	38	0.531	0.00292	0.493	21	0.356	(0.243, 0.483)	0.645
NA20760	TSI	1	176	159	0.525	3.45e-08	0.526	93	0.369	(0.311, 0.43)	0.638
NA18542	CHB	1	120	132	0.476	0.000935	0.638	77	0.368	(0.305, 0.435)	0.633
HG01801	CDX	1	210	172	0.55	9.42e-12	0.497	104	0.377	(0.321, 0.435)	0.541
NA19346	LWK	0	76	125	0.378	0.52	1	76	0.378	(0.313, 0.446)	0.52
NA20896	GIH	1	77	74	0.51	0.000591	0.591	45	0.378	(0.295, 0.467)	0.514
NA11843	CEU	1	56	82	0.406	0.265	0.895	50	0.379	(0.299, 0.463)	0.509
NA20790	TSI	0	17	13	0.567	0.0189	0.459	8	0.381	(0.199, 0.593)	0.489
HG02425	PEL	1	122	198	0.381	0.48	1	122	0.381	(0.329, 0.435)	0.48
HG03868	ITU	1	102	165	0.382	0.471	1	102	0.382	(0.325, 0.441)	0.471
HG03928	BEB	0	38	41	0.481	0.0334	0.692	26	0.388	(0.278, 0.507)	0.442
HG01863	KHV	1	103	143	0.419	0.106	0.873	90	0.386	(0.325, 0.45)	0.42
HG01914	ACB	1	315	506	0.384	0.413	1	315	0.384	(0.351, 0.417)	0.413
NA20845	GIH	1	116	166	0.411	0.139	0.909	105	0.387	(0.331, 0.446)	0.398
HG02799	GWD	0	49	69	0.415	0.214	0.909	45	0.395	(0.309, 0.486)	0.37
HG02658	PJL	0	42	63	0.4	0.334	0.998	42	0.4	(0.31, 0.495)	0.334
HG01488	CLM	0	28	35	0.444	0.146	0.851	24	0.407	(0.288, 0.534)	0.333
HG02724	PJL	1	118	183	0.392	0.332	1	118	0.392	(0.338, 0.448)	0.332
NA20787	TSI	0	20	18	0.526	0.0331	0.625	13	0.419	(0.259, 0.594)	0.322
HG03625	PJL	1	132	202	0.395	0.282	1	132	0.395	(0.344, 0.448)	0.282
NA19456	LWK	0	131	167	0.44	0.0176	0.838	110	0.397	(0.341, 0.456)	0.278
HG02783	PJL	1	109	165	0.398	0.271	1	109	0.398	(0.341, 0.457)	0.271
NA20904	GIH	1	152	232	0.396	0.261	1	152	0.396	(0.348, 0.445)	0.261
HG00318	FIN	1	263	405	0.394	0.232	1	263	0.394	(0.357, 0.431)	0.232
HG01187	PUR	0	44	53	0.454	0.0687	0.869	38	0.418	(0.32, 0.52)	0.229
NA20795	TSI	0	35	45	0.438	0.145	0.934	33	0.423	(0.318, 0.534)	0.216
HG01971	PEL	1	705	1106	0.389	0.208	1	705	0.389	(0.367, 0.412)	0.208
HG00403	CHS	0	48	67	0.417	0.204	1	48	0.417	(0.33, 0.509)	0.204
HG01465	CLM	0	38	46	0.452	0.0869	0.903	34	0.425	(0.321, 0.534)	0.203
HG03652	PJL	1	101	148	0.406	0.202	1	101	0.406	(0.346, 0.467)	0.202
HG00109	GBR	1	403	623	0.393	0.199	1	403	0.393	(0.363, 0.423)	0.199
HG01491	CLM	0	43	50	0.462	0.0521	0.866	37	0.425	(0.325, 0.53)	0.192
NA20752	TSI	1	409	631	0.393	0.189	1	409	0.393	(0.364, 0.423)	0.189
NA20582	TSI	1	427	659	0.393	0.185	1	427	0.393	(0.364, 0.422)	0.185
HG01455	CLM	1	179	267	0.401	0.176	1	179	0.401	(0.357, 0.447)	0.176
HG01515	IBS	1	323	492	0.396	0.169	1	323	0.396	(0.363, 0.43)	0.169
HG03772	ITU	1	95	136	0.411	0.164	1	95	0.411	(0.349, 0.475)	0.164
HG00626	CHS	1	78	110	0.415	0.162	1	78	0.415	(0.346, 0.486)	0.162
NA18561	CHB	0	48	56	0.462	0.0445	0.87	42	0.429	(0.334, 0.527)	0.161
HG04038	STU	1	65	90	0.419	0.156	1	65	0.419	(0.344, 0.498)	0.156
NA18567	CHB	0	50	63	0.442	0.0865	0.945	47	0.427	(0.338, 0.521)	0.154
HG00475	CHS	0	32	19	0.627	0.000175	0.526	17	0.472	(0.317, 0.632)	0.128
HG02613	GWD	1	78	103	0.431	0.0798	0.955	75	0.421	(0.351, 0.495)	0.128
HG01464	CLM	0	36	41	0.468	0.0581	0.927	33	0.446	(0.337, 0.559)	0.122
NA18982	JPT	0	95	125	0.432	0.0575	0.951	90	0.419	(0.354, 0.485)	0.122
NA20783	TSI	1	90	125	0.419	0.122	1	90	0.419	(0.354, 0.485)	0.122
HG00233	GBR	1	291	434	0.401	0.118	1	291	0.401	(0.366, 0.437)	0.118
NA18950	JPT	0	36	45	0.444	0.117	1	36	0.444	(0.34, 0.553)	0.117
HG02757	GWD	1	95	132	0.419	0.116	1	95	0.419	(0.356, 0.483)	0.116
NA06984	CEU	1	73	93	0.44	0.0573	0.946	69	0.426	(0.352, 0.503)	0.115
HG02108	ACB	0	70	94	0.427	0.109	1	70	0.427	(0.353, 0.503)	0.109
NA19670	MXL	0	36	40	0.474	0.0475	0.921	33	0.452	(0.342, 0.566)	0.103
HG03750	STU	0	56	73	0.434	0.103	1	56	0.434	(0.351, 0.52)	0.103
HG00674	CHS	0	71	89	0.444	0.0493	0.951	67	0.429	(0.354, 0.508)	0.102
NA12045	CEU	0	65	86	0.43	0.101	1	65	0.43	(0.353, 0.51)	0.101
NA19159	YRI	0	100	138	0.42	0.101	1	100	0.42	(0.359, 0.484)	0.101
HG03572	MSL	0	45	54	0.455	0.0644	0.964	43	0.443	(0.347, 0.543)	0.1
HG03754	STU	0	44	55	0.444	0.0941	1	44	0.444	(0.349, 0.543)	0.0941
HG01061	PUR	1	345	513	0.402	0.0915	1	345	0.402	(0.37, 0.435)	0.0915
HG02614	GWD	1	96	130	0.425	0.0834	1	96	0.425	(0.362, 0.49)	0.0834
HG03905	BEB	0	46	57	0.447	0.0828	1	46	0.447	(0.353, 0.543)	0.0828
NA18611	CHB	1	289	423	0.406	0.0777	1	289	0.406	(0.37, 0.442)	0.0777
HG03616	BEB	1	114	156	0.422	0.0771	1	114	0.422	(0.364, 0.482)	0.0771
NA18632	CHB	0	35	17	0.673	9.46e-06	0.478	17	0.5	(0.338, 0.662)	0.0762
HG00242	GBR	1	105	123	0.461	0.00654	0.878	92	0.428	(0.363, 0.495)	0.0747
NA12341	CEU	0	34	34	0.5	0.0219	0.896	30	0.469	(0.35, 0.59)	0.073
HG02408	CDX	0	60	76	0.441	0.0717	1	60	0.441	(0.36, 0.525)	0.0717
HG00329	FIN	1	266	386	0.408	0.071	1	266	0.408	(0.371, 0.446)	0.071
HG03898	STU	0	63	80	0.441	0.0688	1	63	0.441	(0.361, 0.522)	0.0688
HG02574	GWD	1	66	77	0.462	0.0232	0.921	61	0.442	(0.361, 0.525)	0.0676
HG02111	ACB	0	58	72	0.446	0.0611	1	58	0.446	(0.363, 0.532)	0.0611
HG01256	CLM	0	33	37	0.471	0.0588	1	33	0.471	(0.358, 0.588)	0.0588
NA18948	JPT	1	334	486	0.407	0.054	1	334	0.407	(0.374, 0.441)	0.054
HG03169	ESN	0	49	57	0.462	0.0417	0.989	48	0.457	(0.364, 0.553)	0.0529
HG02854	GWD	0	43	35	0.551	0.00108	0.753	32	0.478	(0.361, 0.596)	0.0512
NA11919	CEU	0	33	35	0.485	0.0382	0.976	32	0.478	(0.361, 0.596)	0.0512
NA19064	JPT	0	56	65	0.463	0.0313	0.967	54	0.454	(0.366, 0.543)	0.0497
HG03730	ITU	1	69	86	0.445	0.0483	1	69	0.445	(0.369, 0.524)	0.0483
NA18582	CHB	1	96	69	0.582	7.92e-08	0.589	57	0.452	(0.367, 0.54)	0.0482
HG01441	CLM	1	72	77	0.483	0.00514	0.871	63	0.45	(0.369, 0.533)	0.045
HG02660	PJL	0	37	29	0.561	0.00147	0.745	28	0.491	(0.365, 0.619)	0.0433
HG04090	ITU	0	38	42	0.475	0.0413	1	38	0.475	(0.368, 0.584)	0.0413
NA19920	ASW	1	75	82	0.478	0.0063	0.896	67	0.45	(0.371, 0.53)	0.0409
HG03009	BEB	0	52	61	0.46	0.0407	0.997	52	0.46	(0.37, 0.552)	0.0407
HG03039	GWD	1	82	103	0.443	0.0391	1	82	0.443	(0.373, 0.515)	0.0391
HG01462	CLM	1	68	76	0.472	0.012	0.929	63	0.453	(0.372, 0.536)	0.0387
HG04080	ITU	0	39	43	0.476	0.0385	1	39	0.476	(0.37, 0.583)	0.0385
HG03803	BEB	0	54	63	0.462	0.0357	1	54	0.462	(0.373, 0.552)	0.0357
HG00381	FIN	1	198	247	0.445	0.00256	0.916	181	0.423	(0.377, 0.47)	0.0344
NA19059	JPT	0	34	24	0.586	0.000738	0.743	25	0.51	(0.373, 0.646)	0.0317
HG01257	CLM	0	42	43	0.494	0.016	0.945	40	0.482	(0.377, 0.588)	0.0291
NA19834	ASW	0	40	26	0.606	0.000102	0.669	27	0.509	(0.377, 0.641)	0.0275
HG03136	ESN	1	68	78	0.466	0.0172	0.97	66	0.458	(0.378, 0.54)	0.0273
NA20772	TSI	0	51	52	0.495	0.00868	0.918	47	0.475	(0.378, 0.573)	0.0271
NA19652	MXL	1	77	93	0.453	0.0259	1	77	0.453	(0.379, 0.528)	0.0259
HG03199	ESN	1	80	87	0.479	0.00456	0.918	73	0.456	(0.38, 0.534)	0.0243
NA19669	MXL	1	50	50	0.5	0.00731	0.918	46	0.479	(0.381, 0.578)	0.0237
HG00473	CHS	0	45	23	0.662	1.3e-06	0.548	25	0.521	(0.382, 0.657)	0.0235
HG03729	ITU	1	98	122	0.445	0.0235	1	98	0.445	(0.381, 0.511)	0.0235
NA06989	CEU	0	57	62	0.479	0.0138	0.958	55	0.47	(0.381, 0.56)	0.0233
NA19921	ASW	0	43	42	0.506	0.00911	0.933	40	0.488	(0.382, 0.595)	0.0233
HG03679	STU	1	103	129	0.444	0.0231	1	103	0.444	(0.381, 0.508)	0.0231
HG01077	PUR	0	47	51	0.48	0.0221	1	47	0.48	(0.382, 0.578)	0.0221
NA19663	MXL	0	37	24	0.607	0.000172	0.713	26	0.52	(0.384, 0.654)	0.022
NA20758	TSI	0	143	180	0.443	0.0106	0.971	139	0.436	(0.382, 0.491)	0.0208
NA12843	CEU	0	32	19	0.627	0.000175	0.677	22	0.537	(0.386, 0.682)	0.0207
NA19703	ASW	0	39	25	0.609	0.000103	0.683	27	0.519	(0.385, 0.651)	0.0205
HG02679	GWD	0	62	65	0.488	0.00652	0.932	58	0.472	(0.385, 0.56)	0.0191
HG00111	GBR	1	308	429	0.418	0.0174	1	308	0.418	(0.383, 0.454)	0.0174
NA19909	ASW	1	64	67	0.489	0.00571	0.939	60	0.472	(0.387, 0.559)	0.0168
NA20796	TSI	0	55	51	0.519	0.00185	0.88	48	0.485	(0.388, 0.583)	0.0167
HG00551	PUR	0	77	79	0.494	0.00195	0.902	69	0.466	(0.387, 0.547)	0.0161
NA21102	GIH	1	414	588	0.413	0.0156	1	414	0.413	(0.383, 0.444)	0.0156
HG04006	STU	0	62	69	0.473	0.0147	1	62	0.473	(0.389, 0.559)	0.0147
HG01438	CLM	0	34	30	0.531	0.00699	0.928	32	0.516	(0.393, 0.637)	0.0146
HG03575	MSL	1	85	99	0.462	0.0116	0.99	84	0.459	(0.388, 0.531)	0.0145
HG03563	MSL	0	54	58	0.482	0.0138	1	54	0.482	(0.391, 0.574)	0.0138
NA18988	JPT	0	36	19	0.655	1.9e-05	0.65	23	0.548	(0.398, 0.691)	0.0137
HG04039	STU	1	58	63	0.479	0.0129	1	58	0.479	(0.392, 0.568)	0.0129
HG01260	CLM	0	100	120	0.455	0.0119	1	100	0.455	(0.39, 0.521)	0.0119
NA18563	CHB	1	98	88	0.527	2.43e-05	0.786	77	0.467	(0.392, 0.543)	0.0115
HG03615	BEB	0	64	69	0.481	0.00869	0.987	63	0.477	(0.393, 0.562)	0.0113
HG00557	CHS	1	109	85	0.562	1.48e-07	0.684	75	0.469	(0.393, 0.546)	0.011
HG00651	CHS	1	247	301	0.451	0.000362	0.916	226	0.429	(0.387, 0.471)	0.0108
HG03731	ITU	0	65	71	0.478	0.00994	1	65	0.478	(0.395, 0.562)	0.00994
HG03135	ESN	0	62	67	0.481	0.00992	0.994	62	0.481	(0.396, 0.566)	0.00992
HG03931	BEB	0	44	41	0.518	0.00496	0.945	42	0.506	(0.4, 0.612)	0.00975
HG02890	GWD	1	59	37	0.615	1.69e-06	0.668	39	0.513	(0.402, 0.623)	0.00912
HG04140	BEB	1	110	132	0.455	0.00893	1	110	0.455	(0.393, 0.518)	0.00893
HG00537	CHS	1	65	33	0.663	7.1e-09	0.554	36	0.522	(0.405, 0.637)	0.00836
HG02807	GWD	0	77	86	0.472	0.00808	1	77	0.472	(0.397, 0.549)	0.00808
HG02028	KHV	1	94	109	0.463	0.00787	1	94	0.463	(0.395, 0.532)	0.00787
HG01868	KHV	0	94	109	0.463	0.00787	1	94	0.463	(0.395, 0.532)	0.00787
HG02345	PEL	1	102	120	0.459	0.00783	1	102	0.459	(0.395, 0.525)	0.00783
HG01286	PUR	0	20	10	0.667	0.000737	0.789	16	0.615	(0.424, 0.782)	0.0075
HG00625	CHS	0	38	35	0.521	0.00734	1	38	0.521	(0.407, 0.632)	0.00734
NA19792	MXL	0	54	50	0.519	0.00197	0.931	50	0.5	(0.403, 0.597)	0.00731
NA19068	JPT	1	172	197	0.466	0.000373	0.911	157	0.444	(0.392, 0.496)	0.00729
HG02688	PJL	0	58	59	0.496	0.00543	0.983	57	0.491	(0.402, 0.582)	0.00729
HG03072	MSL	0	57	55	0.509	0.00278	0.941	54	0.495	(0.403, 0.588)	0.00709
HG00737	PUR	1	138	136	0.504	1.61e-05	0.823	114	0.456	(0.395, 0.518)	0.00707
NA19116	YRI	0	52	31	0.627	2.81e-06	0.678	35	0.53	(0.411, 0.647)	0.00657
HG03048	GWD	0	35	31	0.53	0.00657	1	35	0.53	(0.411, 0.647)	0.00657
NA18553	CHB	0	53	47	0.53	0.00117	0.905	48	0.505	(0.406, 0.604)	0.00651
HG02772	GWD	0	72	78	0.48	0.00629	1	72	0.48	(0.401, 0.56)	0.00629
HG00622	CHS	0	73	78	0.483	0.00481	0.984	72	0.48	(0.401, 0.56)	0.00629
HG03872	ITU	0	78	86	0.476	0.00628	1	78	0.476	(0.4, 0.552)	0.00628
NA11930	CEU	1	77	79	0.494	0.00195	0.954	73	0.48	(0.402, 0.559)	0.00589
HG03452	MSL	0	58	58	0.5	0.00428	0.978	57	0.496	(0.405, 0.586)	0.0058
NA18634	CHB	1	95	99	0.49	0.000941	0.926	88	0.471	(0.4, 0.542)	0.00577
NA20805	TSI	0	49	39	0.557	0.000389	0.847	42	0.519	(0.411, 0.625)	0.00565
HG03773	ITU	0	51	45	0.531	0.00132	0.917	47	0.511	(0.41, 0.611)	0.00536
NA20587	TSI	0	61	41	0.598	4.24e-06	0.728	44	0.518	(0.412, 0.622)	0.00496
HG00157	GBR	0	43	30	0.589	0.000151	0.806	35	0.538	(0.418, 0.656)	0.00476
NA12878	CEU	0	72	70	0.507	0.00105	0.935	67	0.489	(0.406, 0.572)	0.00468
HG00306	FIN	1	64	66	0.492	0.00458	1	64	0.492	(0.407, 0.578)	0.00458
HG02685	PJL	1	103	118	0.466	0.00453	1	103	0.466	(0.401, 0.532)	0.00453
HG04033	STU	1	120	141	0.46	0.00427	1	120	0.46	(0.4, 0.52)	0.00427
HG00117	GBR	0	35	25	0.583	0.000714	0.878	31	0.554	(0.423, 0.678)	0.00421
HG01746	IBS	0	105	120	0.467	0.00401	1	105	0.467	(0.402, 0.532)	0.00401
HG03693	STU	0	67	69	0.493	0.00375	1	67	0.493	(0.41, 0.576)	0.00375
HG01489	CLM	0	42	34	0.553	0.00114	0.92	39	0.534	(0.42, 0.645)	0.00374
NA12830	CEU	0	35	18	0.66	1.82e-05	0.706	25	0.581	(0.433, 0.72)	0.00373
HG03937	BEB	1	74	74	0.5	0.0015	0.962	71	0.49	(0.409, 0.571)	0.0036
NA19062	JPT	0	41	35	0.539	0.0024	0.968	40	0.533	(0.421, 0.643)	0.00352
HG03058	MSL	0	47	41	0.534	0.00168	0.954	45	0.523	(0.418, 0.627)	0.00349
NA20892	GIH	0	96	107	0.473	0.00349	1	96	0.473	(0.405, 0.542)	0.00349
HG04063	ITU	0	88	96	0.478	0.00331	1	88	0.478	(0.407, 0.55)	0.00331
HG03716	ITU	0	59	58	0.504	0.00314	1	59	0.504	(0.415, 0.594)	0.00314
HG03598	BEB	1	92	101	0.477	0.0031	1	92	0.477	(0.407, 0.547)	0.0031
NA18616	CHB	1	91	85	0.517	0.000112	0.878	80	0.485	(0.409, 0.561)	0.00305
HG03066	MSL	0	52	31	0.627	2.81e-06	0.712	37	0.544	(0.426, 0.659)	0.00302
HG02643	GWD	0	43	38	0.531	0.00292	1	43	0.531	(0.423, 0.637)	0.00292
NA19063	JPT	0	116	122	0.487	0.000375	0.933	108	0.47	(0.406, 0.534)	0.00281
HG01437	CLM	1	84	78	0.519	0.000173	0.889	75	0.49	(0.412, 0.569)	0.00277
HG02545	ACB	1	75	78	0.49	0.00277	1	75	0.49	(0.412, 0.569)	0.00277
HG00740	PUR	0	53	50	0.515	0.00276	1	53	0.515	(0.419, 0.61)	0.00276
NA19726	MXL	1	64	39	0.621	3.68e-07	0.692	44	0.53	(0.423, 0.635)	0.00275
HG04035	STU	0	97	107	0.475	0.00273	1	97	0.475	(0.408, 0.544)	0.00273
HG01046	CDX	1	259	326	0.443	0.000965	0.975	253	0.437	(0.397, 0.478)	0.00253
HG00457	CHS	0	37	12	0.755	4.58e-08	0.539	20	0.625	(0.452, 0.776)	0.00251
NA19332	LWK	0	53	41	0.564	0.000154	0.872	46	0.529	(0.424, 0.631)	0.00243
HG01866	KHV	0	116	132	0.468	0.00242	1	116	0.468	(0.406, 0.53)	0.00242
NA19004	JPT	0	87	62	0.584	2.41e-07	0.727	63	0.504	(0.417, 0.591)	0.00241
HG03472	MSL	0	49	28	0.636	2.7e-06	0.716	35	0.556	(0.433, 0.673)	0.00236
NA18558	CHB	1	188	225	0.455	0.000907	0.975	183	0.449	(0.401, 0.497)	0.00235
NA20797	TSI	0	81	85	0.488	0.00232	1	81	0.488	(0.413, 0.564)	0.00232
HG00371	FIN	1	81	81	0.5	0.000952	0.958	78	0.491	(0.414, 0.568)	0.00228
HG03397	MSL	1	94	102	0.48	0.00226	1	94	0.48	(0.41, 0.549)	0.00226
HG03012	BEB	1	97	106	0.478	0.00226	1	97	0.478	(0.41, 0.546)	0.00226
NA18985	JPT	0	57	54	0.514	0.00213	1	57	0.514	(0.421, 0.605)	0.00213
HG02727	PJL	1	92	99	0.482	0.00211	1	92	0.482	(0.412, 0.552)	0.00211
NA19055	JPT	0	59	49	0.546	0.000231	0.904	53	0.52	(0.423, 0.615)	0.0021
HG03856	STU	0	76	78	0.494	0.00208	1	76	0.494	(0.415, 0.572)	0.00208
HG03240	GWD	1	74	69	0.517	0.000423	0.937	69	0.5	(0.417, 0.583)	0.00208
HG03081	MSL	1	370	495	0.428	0.00202	1	370	0.428	(0.395, 0.461)	0.00202
NA18562	CHB	0	44	31	0.587	0.000146	0.856	38	0.551	(0.433, 0.664)	0.00202
HG02558	ACB	0	38	31	0.551	0.00202	0.996	38	0.551	(0.433, 0.664)	0.00202
NA19057	JPT	1	71	50	0.587	2.11e-06	0.756	54	0.519	(0.424, 0.614)	0.00197
HG02657	PJL	1	77	79	0.494	0.00195	1	77	0.494	(0.416, 0.572)	0.00195
HG03351	ESN	0	63	45	0.583	9.58e-06	0.791	50	0.526	(0.426, 0.625)	0.0019
NA19248	YRI	1	64	56	0.533	0.000329	0.914	59	0.513	(0.422, 0.603)	0.00187
HG03784	ITU	1	97	105	0.48	0.00187	1	97	0.48	(0.412, 0.549)	0.00187
HG01860	KHV	1	355	472	0.429	0.00187	1	355	0.429	(0.396, 0.463)	0.00187
NA18638	CHB	0	57	51	0.528	0.000915	0.965	55	0.519	(0.424, 0.612)	0.00185
HG02603	PJL	1	98	106	0.48	0.00175	1	98	0.48	(0.413, 0.549)	0.00175
NA21137	GIH	0	104	114	0.477	0.00175	1	104	0.477	(0.411, 0.543)	0.00175
HG02790	PJL	1	110	122	0.474	0.00174	1	110	0.474	(0.411, 0.538)	0.00174
HG02410	CDX	0	52	34	0.605	1.26e-05	0.796	41	0.547	(0.434, 0.656)	0.00171
HG03922	BEB	1	560	776	0.419	0.00168	1	560	0.419	(0.393, 0.446)	0.00168
NA18548	CHB	0	150	176	0.46	0.00158	1	150	0.46	(0.407, 0.514)	0.00158
HG04019	ITU	0	87	91	0.489	0.00157	1	87	0.489	(0.416, 0.562)	0.00157
NA19054	JPT	0	43	36	0.544	0.00153	1	43	0.544	(0.435, 0.651)	0.00153
HG01047	PUR	1	86	74	0.538	2.7e-05	0.858	74	0.5	(0.42, 0.58)	0.0015
HG02573	GWD	0	54	49	0.524	0.00148	1	54	0.524	(0.428, 0.619)	0.00148
NA19819	ASW	0	52	29	0.642	9.34e-07	0.705	37	0.561	(0.44, 0.676)	0.00147
NA19776	MXL	1	170	203	0.456	0.00141	1	170	0.456	(0.406, 0.506)	0.00141
HG00253	GBR	1	259	306	0.458	7.21e-05	0.938	243	0.443	(0.401, 0.484)	0.00136
HG02789	PJL	0	63	39	0.618	6.12e-07	0.725	46	0.541	(0.435, 0.644)	0.00129
NA19678	MXL	0	37	23	0.617	0.000104	0.854	32	0.582	(0.45, 0.705)	0.00122
HG01686	IBS	1	236	206	0.534	2.76e-11	0.733	173	0.456	(0.407, 0.507)	0.00119
HG02655	PJL	1	101	108	0.483	0.00119	1	101	0.483	(0.416, 0.551)	0.00119
HG03787	ITU	0	58	53	0.523	0.00115	1	58	0.523	(0.43, 0.614)	0.00115
HG00258	GBR	0	52	41	0.559	0.000233	0.924	48	0.539	(0.436, 0.64)	0.00115
HG03887	STU	0	71	69	0.507	0.00112	1	71	0.507	(0.425, 0.589)	0.00112
HG02684	PJL	1	90	64	0.584	1.45e-07	0.75	67	0.511	(0.426, 0.596)	0.00112
HG00598	CHS	0	73	64	0.533	0.000143	0.915	67	0.511	(0.426, 0.596)	0.00112
NA18560	CHB	0	65	59	0.524	0.00056	0.974	63	0.516	(0.428, 0.604)	0.00111
HG03960	ITU	0	79	79	0.5	0.00108	1	79	0.5	(0.423, 0.577)	0.00108
HG03755	STU	0	90	93	0.492	0.00105	1	90	0.492	(0.42, 0.564)	0.00105
NA12342	CEU	1	72	60	0.545	5.87e-05	0.895	64	0.516	(0.429, 0.603)	0.00104
HG02309	ACB	1	116	127	0.477	0.000997	1	116	0.477	(0.415, 0.54)	0.000997
NA12273	CEU	0	91	94	0.492	0.000982	1	91	0.492	(0.42, 0.564)	0.000982
HG00103	GBR	1	219	269	0.449	0.00096	1	219	0.449	(0.405, 0.493)	0.00096
HG03796	BEB	0	67	62	0.519	0.000655	0.982	66	0.516	(0.43, 0.601)	0.000917
HG01384	CLM	0	39	30	0.565	0.000914	0.996	39	0.565	(0.448, 0.678)	0.000914
HG01935	PEL	0	102	108	0.486	0.000911	1	102	0.486	(0.419, 0.553)	0.000911
HG03259	GWD	0	62	57	0.521	0.000896	0.996	62	0.521	(0.432, 0.609)	0.000896
HG02819	GWD	0	64	57	0.529	0.000445	0.973	62	0.521	(0.432, 0.609)	0.000896
HG03372	ESN	0	36	15	0.706	1.2e-06	0.699	25	0.625	(0.471, 0.762)	0.000856
NA19676	MXL	0	39	17	0.696	8.07e-07	0.689	27	0.614	(0.466, 0.747)	0.000855
HG02583	GWD	1	136	153	0.471	0.00085	1	136	0.471	(0.414, 0.528)	0.00085
HG02502	ACB	0	33	14	0.702	3.82e-06	0.727	24	0.632	(0.473, 0.771)	0.000848
NA19651	MXL	0	44	18	0.71	7.13e-08	0.648	28	0.609	(0.465, 0.74)	0.000847
HG03172	ESN	0	55	32	0.632	9.9e-07	0.739	41	0.562	(0.447, 0.671)	0.000833
HG03022	PJL	0	41	32	0.562	0.000833	1	41	0.562	(0.447, 0.671)	0.000833
NA19716	MXL	1	74	64	0.536	9.94e-05	0.919	68	0.515	(0.43, 0.599)	0.000808
HG03499	ESN	0	44	24	0.647	4.22e-06	0.777	34	0.586	(0.458, 0.706)	0.000738
HG02756	GWD	1	85	85	0.5	0.000735	1	85	0.5	(0.425, 0.575)	0.000735
HG02051	ACB	1	304	388	0.439	0.000714	1	304	0.439	(0.403, 0.476)	0.000714
NA21091	GIH	1	332	428	0.437	0.000677	1	332	0.437	(0.402, 0.472)	0.000677
NA20769	TSI	1	85	72	0.541	2.09e-05	0.885	75	0.51	(0.43, 0.59)	0.000672
HG02383	CDX	1	364	470	0.436	0.000429	0.992	361	0.434	(0.401, 0.468)	0.000668
HG03916	BEB	1	82	78	0.512	0.000333	0.974	80	0.506	(0.429, 0.584)	0.000627
HG01699	IBS	0	88	88	0.5	0.000606	1	88	0.5	(0.427, 0.573)	0.000606
HG00421	CHS	0	118	127	0.482	0.000601	1	118	0.482	(0.42, 0.544)	0.000601
NA18625	CHB	0	172	200	0.462	0.000599	1	172	0.462	(0.412, 0.513)	0.000599
NA07051	CEU	1	83	74	0.529	7.92e-05	0.925	77	0.51	(0.431, 0.589)	0.000591
NA19649	MXL	0	44	30	0.595	9.4e-05	0.905	40	0.571	(0.455, 0.683)	0.000591
HG03897	STU	0	85	84	0.503	0.00058	1	85	0.503	(0.428, 0.578)	0.00058
HG03800	BEB	1	106	108	0.495	0.000302	0.981	104	0.491	(0.424, 0.558)	0.000529
HG01305	PUR	0	29	17	0.63	0.000295	0.975	28	0.622	(0.477, 0.753)	0.000505
NA20832	TSI	0	44	34	0.564	0.000495	1	44	0.564	(0.453, 0.67)	0.000495
NA18574	CHB	1	118	126	0.484	0.000494	1	118	0.484	(0.421, 0.546)	0.000494
HG03556	MSL	1	146	162	0.474	0.000388	0.995	145	0.472	(0.417, 0.528)	0.000492
HG01164	PUR	1	115	122	0.485	0.000489	1	115	0.485	(0.422, 0.549)	0.000489
HG00311	FIN	0	41	21	0.661	3.72e-06	0.779	32	0.604	(0.469, 0.727)	0.000489
HG03117	ESN	1	69	43	0.616	2.21e-07	0.752	52	0.547	(0.447, 0.645)	0.000473
HG03815	BEB	0	59	35	0.628	6.05e-07	0.769	45	0.562	(0.453, 0.667)	0.000473
HG03802	BEB	1	110	115	0.489	0.000446	1	110	0.489	(0.424, 0.554)	0.000446
HG02731	PJL	1	129	140	0.48	0.000444	1	129	0.48	(0.42, 0.539)	0.000444
HG03114	ESN	1	129	140	0.48	0.000444	1	129	0.48	(0.42, 0.539)	0.000444
HG00410	CHS	0	73	63	0.537	0.000105	0.947	69	0.523	(0.438, 0.607)	0.000438
HG00121	GBR	1	257	291	0.469	1.1e-05	0.931	239	0.451	(0.409, 0.493)	0.000428
HG03589	BEB	1	76	69	0.524	0.000215	0.975	74	0.517	(0.436, 0.598)	0.000423
NA12748	CEU	1	71	58	0.55	4.43e-05	0.919	65	0.528	(0.44, 0.615)	0.000419
NA20803	TSI	1	94	80	0.54	9.24e-06	0.888	83	0.509	(0.433, 0.585)	0.000403
HG00692	CHS	1	302	370	0.449	0.00012	0.978	295	0.444	(0.406, 0.482)	0.000402
NA20276	ASW	1	208	247	0.457	0.000394	1	208	0.457	(0.412, 0.503)	0.000394
HG03439	MSL	0	112	117	0.489	0.000393	1	112	0.489	(0.425, 0.554)	0.000393
HG03862	ITU	1	128	138	0.481	0.00039	1	128	0.481	(0.422, 0.541)	0.00039
NA19681	MXL	0	44	30	0.595	9.4e-05	0.935	41	0.577	(0.461, 0.687)	0.000378
HG04156	BEB	1	116	122	0.487	0.000375	1	116	0.487	(0.424, 0.551)	0.000375
HG04029	STU	1	147	163	0.474	0.000365	1	147	0.474	(0.419, 0.53)	0.000365
NA19788	MXL	1	207	245	0.458	0.000361	1	207	0.458	(0.412, 0.504)	0.000361
HG00409	CHS	1	108	110	0.495	0.000266	0.988	107	0.493	(0.427, 0.559)	0.000353
HG00265	GBR	1	84	49	0.632	2.26e-09	0.695	58	0.542	(0.448, 0.634)	0.000339
HG02923	ESN	1	81	49	0.623	1.06e-08	0.717	58	0.542	(0.448, 0.634)	0.000339
HG02601	PJL	0	57	33	0.633	5.91e-07	0.768	44	0.571	(0.46, 0.678)	0.000336
HG02262	PEL	1	308	387	0.443	0.000334	1	308	0.443	(0.407, 0.48)	0.000334
NA19084	JPT	0	52	42	0.553	0.000334	1	52	0.553	(0.452, 0.651)	0.000334
HG03121	ESN	1	137	149	0.479	0.000326	1	137	0.479	(0.422, 0.537)	0.000326
HG02029	KHV	0	98	98	0.5	0.00032	1	98	0.5	(0.43, 0.57)	0.00032
HG03685	STU	1	112	116	0.491	0.000318	1	112	0.491	(0.427, 0.556)	0.000318
NA18541	CHB	1	181	208	0.465	0.000303	1	181	0.465	(0.416, 0.515)	0.000303
HG03977	ITU	0	40	19	0.678	1.81e-06	0.772	31	0.62	(0.482, 0.745)	0.000298
HG04099	STU	0	88	85	0.509	0.000294	1	88	0.509	(0.435, 0.583)	0.000294
NA12340	CEU	0	50	22	0.694	3.27e-08	0.678	34	0.607	(0.476, 0.727)	0.000292
HG03902	BEB	0	48	22	0.686	1.12e-07	0.718	34	0.607	(0.476, 0.727)	0.000292
NA19664	MXL	0	39	25	0.609	0.000103	0.953	37	0.597	(0.473, 0.712)	0.000276
HG03488	PJL	1	121	127	0.488	0.000273	1	121	0.488	(0.426, 0.55)	0.000273
NA19719	MXL	1	69	38	0.645	1.53e-08	0.705	49	0.563	(0.458, 0.664)	0.000269
NA18968	JPT	1	238	286	0.454	0.000264	1	238	0.454	(0.412, 0.497)	0.000264
HG00623	CHS	1	53	27	0.662	1.61e-07	0.731	39	0.591	(0.47, 0.704)	0.000263
HG03817	BEB	0	54	27	0.667	9.01e-08	0.728	39	0.591	(0.47, 0.704)	0.000263
HG03557	MSL	0	55	28	0.663	9.54e-08	0.728	40	0.588	(0.47, 0.7)	0.000255
HG03793	BEB	1	116	120	0.492	0.000247	1	116	0.492	(0.428, 0.555)	0.000247
HG02275	PEL	0	87	83	0.512	0.000243	1	87	0.512	(0.437, 0.586)	0.000243
HG03547	MSL	0	64	55	0.538	0.000241	1	64	0.538	(0.448, 0.626)	0.000241
HG00243	GBR	1	101	85	0.543	3.34e-06	0.88	89	0.511	(0.438, 0.585)	0.000214
HG03867	ITU	0	81	75	0.519	0.000208	1	81	0.519	(0.441, 0.597)	0.000208
HG04173	BEB	0	46	34	0.575	0.000207	1	46	0.575	(0.466, 0.679)	0.000207
HG01312	PUR	1	126	132	0.488	0.0002	1	126	0.488	(0.428, 0.549)	0.0002
NA19684	MXL	0	40	22	0.645	1.21e-05	0.868	35	0.614	(0.485, 0.732)	0.000176
HG03949	STU	1	108	108	0.5	0.000169	1	108	0.5	(0.434, 0.566)	0.000169
HG04056	ITU	1	132	139	0.487	0.000168	1	132	0.487	(0.428, 0.546)	0.000168
HG00380	FIN	0	37	16	0.698	1.35e-06	0.791	29	0.644	(0.499, 0.772)	0.000166
HG00629	CHS	1	101	99	0.505	0.000165	1	101	0.505	(0.436, 0.574)	0.000165
HG03585	BEB	0	56	28	0.667	5.35e-08	0.735	41	0.594	(0.476, 0.704)	0.000159
HG02676	GWD	1	99	90	0.524	3.04e-05	0.949	94	0.511	(0.439, 0.582)	0.000156
HG01341	CLM	0	61	29	0.678	5.45e-09	0.683	42	0.592	(0.475, 0.7)	0.000155
HG00325	FIN	1	241	282	0.461	8.24e-05	0.988	238	0.458	(0.415, 0.501)	0.000151
HG02461	GWD	1	97	91	0.516	7.73e-05	0.983	95	0.511	(0.439, 0.582)	0.000147
HG00384	FIN	1	95	91	0.511	0.000147	1	95	0.511	(0.439, 0.582)	0.000147
NA18961	JPT	1	137	120	0.533	3.3e-07	0.863	118	0.496	(0.433, 0.559)	0.000141
NA18973	JPT	1	213	247	0.463	0.000141	1	213	0.463	(0.418, 0.509)	0.000141
NA20810	TSI	1	216	251	0.463	0.000139	1	216	0.463	(0.418, 0.508)	0.000139
HG00369	FIN	0	56	44	0.56	0.000134	1	56	0.56	(0.462, 0.654)	0.000134
HG00131	GBR	0	76	59	0.563	8.43e-06	0.914	69	0.539	(0.453, 0.624)	0.000132
NA20878	GIH	1	112	112	0.5	0.000131	1	112	0.5	(0.435, 0.565)	0.000131
HG04023	ITU	1	80	72	0.526	0.000127	0.997	80	0.526	(0.447, 0.605)	0.000127
HG02136	KHV	1	300	338	0.47	1.74e-06	0.931	279	0.452	(0.413, 0.492)	0.000126
NA19732	MXL	1	223	260	0.462	0.000126	1	223	0.462	(0.418, 0.506)	0.000126
HG00684	CHS	1	315	345	0.477	1.84e-07	0.901	284	0.452	(0.413, 0.491)	0.000126
NA18629	CHB	0	64	53	0.547	0.000126	1	64	0.547	(0.457, 0.635)	0.000126
NA20864	GIH	1	284	325	0.466	7.09e-06	0.949	270	0.454	(0.414, 0.494)	0.00012
HG00632	CHS	0	69	38	0.645	1.53e-08	0.736	51	0.573	(0.469, 0.672)	0.000114
HG03196	ESN	1	97	85	0.533	1.44e-05	0.939	91	0.517	(0.443, 0.59)	0.000112
HG00372	FIN	0	60	48	0.556	0.00011	1	60	0.556	(0.461, 0.647)	0.00011
HG03680	STU	1	96	91	0.513	0.000107	1	96	0.513	(0.442, 0.584)	0.000107
HG02610	GWD	0	83	75	0.525	0.000106	1	83	0.525	(0.448, 0.602)	0.000106
NA12889	CEU	1	235	275	0.461	9.97e-05	1	235	0.461	(0.418, 0.504)	9.97e-05
NA19725	MXL	1	63	28	0.692	8.11e-10	0.673	42	0.6	(0.483, 0.709)	9.82e-05
HG03720	ITU	1	89	82	0.52	9.69e-05	1	89	0.52	(0.446, 0.594)	9.69e-05
HG00729	CHS	0	62	29	0.681	3e-09	0.692	43	0.597	(0.482, 0.705)	9.62e-05
HG03849	STU	1	117	117	0.5	9.58e-05	1	117	0.5	(0.436, 0.564)	9.58e-05
HG00742	PUR	1	148	157	0.485	9.23e-05	1	148	0.485	(0.43, 0.541)	9.23e-05
NA20342	ASW	1	260	309	0.457	9.07e-05	1	260	0.457	(0.416, 0.498)	9.07e-05
NA19720	MXL	0	52	32	0.619	4.72e-06	0.879	46	0.59	(0.479, 0.694)	8.92e-05
HG01378	CLM	1	83	72	0.535	4.36e-05	0.982	81	0.529	(0.45, 0.607)	8.92e-05
HG00732	PUR	1	420	536	0.439	8.88e-05	1	420	0.439	(0.408, 0.471)	8.88e-05
NA19779	MXL	1	205	233	0.468	8.7e-05	1	205	0.468	(0.422, 0.515)	8.7e-05
HG03968	ITU	1	79	53	0.598	1.94e-07	0.82	65	0.551	(0.461, 0.638)	8.51e-05
HG03718	ITU	1	112	110	0.505	8.23e-05	1	112	0.505	(0.439, 0.57)	8.23e-05
HG00611	CHS	0	35	13	0.729	4.53e-07	0.776	27	0.675	(0.522, 0.804)	7.93e-05
NA20827	TSI	0	28	13	0.683	4.28e-05	0.949	27	0.675	(0.522, 0.804)	7.93e-05
HG01110	PUR	0	92	74	0.554	2.75e-06	0.905	83	0.529	(0.451, 0.606)	7.92e-05
HG03643	STU	1	96	68	0.585	5.25e-08	0.809	78	0.534	(0.453, 0.614)	7.89e-05
HG03844	STU	1	101	96	0.513	7.82e-05	1	101	0.513	(0.443, 0.582)	7.82e-05
HG03100	ESN	1	88	80	0.524	7.8e-05	1	88	0.524	(0.448, 0.598)	7.8e-05
HG01200	PUR	0	60	47	0.561	7.66e-05	1	60	0.561	(0.466, 0.652)	7.66e-05
NA19454	LWK	1	96	69	0.582	7.92e-08	0.827	79	0.534	(0.453, 0.613)	7.44e-05
HG02180	CDX	1	230	135	0.63	2.35e-22	0.574	132	0.494	(0.435, 0.554)	7.26e-05
NA20863	GIH	1	305	345	0.469	1.8e-06	0.941	287	0.454	(0.416, 0.493)	7.19e-05
HG00251	GBR	1	303	328	0.48	1.53e-07	0.909	275	0.456	(0.417, 0.496)	6.96e-05
NA21088	GIH	0	103	98	0.512	6.9e-05	1	103	0.512	(0.444, 0.581)	6.9e-05
HG00383	FIN	1	243	252	0.491	2.65e-07	0.906	220	0.466	(0.421, 0.511)	6.89e-05
HG03717	ITU	1	95	88	0.519	6.7e-05	1	95	0.519	(0.447, 0.591)	6.7e-05
NA18555	CHB	1	228	227	0.501	7.79e-08	0.887	202	0.471	(0.424, 0.518)	6.32e-05
HG04042	STU	1	124	124	0.5	6.16e-05	1	124	0.5	(0.438, 0.562)	6.16e-05
HG03762	PJL	1	124	124	0.5	6.16e-05	1	124	0.5	(0.438, 0.562)	6.16e-05
HG02645	GWD	0	57	28	0.671	2.99e-08	0.747	43	0.606	(0.49, 0.713)	6.02e-05
HG00693	CHS	1	376	469	0.445	5.74e-05	1	376	0.445	(0.412, 0.479)	5.74e-05
NA19780	MXL	1	199	222	0.473	5.38e-05	1	199	0.473	(0.425, 0.52)	5.38e-05
HG00589	CHS	1	209	207	0.502	2e-07	0.898	188	0.476	(0.427, 0.525)	5.17e-05
HG01747	IBS	1	229	262	0.466	4.79e-05	1	229	0.466	(0.423, 0.511)	4.79e-05
HG02780	PJL	1	69	39	0.639	2.69e-08	0.777	54	0.581	(0.479, 0.677)	4.52e-05
NA20806	TSI	1	103	89	0.536	5.58e-06	0.946	97	0.522	(0.45, 0.592)	4.52e-05
NA18983	JPT	1	168	147	0.533	1.75e-08	0.854	143	0.493	(0.436, 0.55)	4.51e-05
HG00376	FIN	1	237	248	0.489	5.73e-07	0.925	219	0.469	(0.424, 0.514)	4.5e-05
HG00739	PUR	1	146	134	0.521	7.96e-07	0.912	133	0.498	(0.438, 0.558)	4.39e-05
NA12399	CEU	0	64	40	0.615	6.09e-07	0.863	55	0.579	(0.479, 0.675)	4.36e-05
HG00160	GBR	1	93	84	0.525	4.35e-05	1	93	0.525	(0.452, 0.598)	4.35e-05
HG03985	STU	1	98	90	0.521	4.25e-05	1	98	0.521	(0.45, 0.592)	4.25e-05
HG02604	PJL	1	113	108	0.511	3.7e-05	1	113	0.511	(0.446, 0.577)	3.7e-05
HG03756	STU	1	109	103	0.514	3.68e-05	1	109	0.514	(0.447, 0.581)	3.68e-05
NA18507	YRI	0	83	30	0.735	9.96e-15	0.553	46	0.605	(0.493, 0.71)	3.57e-05
HG02768	GWD	1	70	31	0.693	9.45e-11	0.669	47	0.603	(0.492, 0.706)	3.51e-05
HG00463	CHS	1	226	245	0.48	5.21e-06	0.966	218	0.471	(0.426, 0.516)	3.43e-05
NA21095	GIH	0	93	83	0.528	3.27e-05	1	93	0.528	(0.455, 0.601)	3.27e-05
HG03559	MSL	0	34	18	0.654	3.24e-05	1	34	0.654	(0.519, 0.772)	3.24e-05
NA18972	JPT	1	205	227	0.475	3.16e-05	1	205	0.475	(0.428, 0.522)	3.16e-05
NA19722	MXL	0	56	36	0.609	4.6e-06	0.929	52	0.591	(0.487, 0.689)	3.14e-05
HG01359	CLM	0	38	10	0.792	2.78e-09	0.667	25	0.714	(0.552, 0.843)	3.02e-05
HG00278	FIN	1	188	171	0.524	1.71e-08	0.865	163	0.488	(0.435, 0.542)	2.98e-05
HG03743	STU	0	69	39	0.639	2.69e-08	0.795	55	0.585	(0.484, 0.681)	2.87e-05
HG04060	ITU	0	73	59	0.553	2.84e-05	1	73	0.553	(0.468, 0.636)	2.84e-05
NA20850	GIH	0	105	97	0.52	2.78e-05	1	105	0.52	(0.451, 0.588)	2.78e-05
HG00656	CHS	1	296	327	0.475	6.74e-07	0.944	279	0.46	(0.421, 0.5)	2.73e-05
HG01064	PUR	1	118	113	0.511	2.72e-05	1	118	0.511	(0.447, 0.575)	2.72e-05
HG03025	GWD	0	60	44	0.577	2.42e-05	1	60	0.577	(0.481, 0.669)	2.42e-05
HG01259	CLM	1	104	95	0.523	2.25e-05	1	104	0.523	(0.453, 0.591)	2.25e-05
HG01247	PUR	1	113	106	0.516	2.22e-05	1	113	0.516	(0.45, 0.582)	2.22e-05
HG00335	FIN	1	277	309	0.473	2.45e-06	0.964	267	0.464	(0.423, 0.504)	2.19e-05
HG02733	PJL	0	63	31	0.67	6.29e-09	0.755	48	0.608	(0.498, 0.71)	2.15e-05
NA19914	ASW	1	74	33	0.692	3.4e-11	0.678	50	0.602	(0.495, 0.703)	2.09e-05
NA12761	CEU	1	153	156	0.495	1.95e-05	1	153	0.495	(0.44, 0.551)	1.95e-05
HG01507	IBS	1	274	274	0.5	5.84e-09	0.884	242	0.469	(0.426, 0.512)	1.91e-05
HG01063	PUR	0	54	37	0.593	1.91e-05	1	54	0.593	(0.491, 0.69)	1.91e-05
NA18505	YRI	1	270	209	0.564	2.14e-16	0.72	194	0.481	(0.433, 0.53)	1.73e-05
HG03624	PJL	0	59	42	0.584	1.66e-05	1	59	0.584	(0.487, 0.677)	1.66e-05
NA19657	MXL	1	79	55	0.59	4.67e-07	0.904	71	0.563	(0.476, 0.648)	1.53e-05
HG00127	GBR	1	151	152	0.498	1.42e-05	1	151	0.498	(0.442, 0.554)	1.42e-05
HG00407	CHS	1	222	245	0.475	1.36e-05	1	222	0.475	(0.43, 0.521)	1.36e-05
HG02522	KHV	0	66	49	0.574	1.29e-05	1	66	0.574	(0.483, 0.662)	1.29e-05
HG02512	KHV	0	89	75	0.543	1.22e-05	1	89	0.543	(0.466, 0.618)	1.22e-05
HG00334	FIN	0	115	100	0.535	2.09e-06	0.955	110	0.524	(0.456, 0.591)	1.19e-05
HG02944	ESN	0	71	37	0.657	2.79e-09	0.774	55	0.598	(0.496, 0.694)	1.19e-05
HG01058	PUR	0	47	21	0.691	1.02e-07	0.836	39	0.65	(0.525, 0.761)	1.17e-05
HG01843	KHV	1	349	407	0.462	2.38e-06	0.977	341	0.456	(0.42, 0.492)	1.15e-05
HG04054	ITU	0	77	61	0.558	1.15e-05	1	77	0.558	(0.475, 0.639)	1.15e-05
HG03812	BEB	1	103	83	0.554	8.03e-07	0.935	96	0.536	(0.463, 0.608)	1.13e-05
HG02721	GWD	0	59	40	0.596	6.95e-06	0.986	58	0.592	(0.493, 0.685)	1.11e-05
HG03108	ESN	1	86	53	0.619	6.44e-09	0.812	70	0.569	(0.481, 0.654)	1.1e-05
HG03132	ESN	1	79	41	0.658	3.53e-10	0.742	59	0.59	(0.492, 0.683)	1.08e-05
HG01177	PUR	1	72	54	0.571	6.87e-06	0.988	71	0.568	(0.48, 0.652)	1.05e-05
NA20362	ASW	0	61	42	0.592	6.62e-06	0.981	60	0.588	(0.491, 0.68)	1.05e-05
HG02343	ACB	0	80	64	0.556	9.98e-06	1	80	0.556	(0.474, 0.635)	9.98e-06
HG00634	CHS	1	93	79	0.541	9.77e-06	1	93	0.541	(0.466, 0.614)	9.77e-06
NA11840	CEU	1	245	274	0.472	9.74e-06	1	245	0.472	(0.429, 0.515)	9.74e-06
NA19682	MXL	0	69	45	0.605	5.8e-07	0.917	63	0.583	(0.489, 0.673)	9.58e-06
NA19717	MXL	0	50	17	0.746	5.5e-10	0.705	35	0.673	(0.539, 0.789)	9.46e-06
HG02734	PJL	1	127	120	0.514	9.38e-06	1	127	0.514	(0.452, 0.576)	9.38e-06
HG02330	ACB	0	94	80	0.54	9.24e-06	1	94	0.54	(0.466, 0.613)	9.24e-06
NA20872	GIH	0	116	106	0.523	8.28e-06	1	116	0.523	(0.457, 0.588)	8.28e-06
NA21129	GIH	0	51	29	0.638	1.61e-06	0.935	48	0.623	(0.512, 0.725)	7.87e-06
HG00232	GBR	1	329	364	0.475	1.92e-07	0.948	312	0.462	(0.424, 0.499)	7.75e-06
HG03727	ITU	1	98	61	0.616	8.57e-10	0.791	78	0.561	(0.478, 0.642)	7.69e-06
HG02334	ACB	0	78	61	0.561	7.69e-06	1	78	0.561	(0.478, 0.642)	7.69e-06
NA20778	TSI	1	62	26	0.705	3.45e-10	0.723	45	0.634	(0.518, 0.739)	7.65e-06
HG03706	PJL	0	54	35	0.607	7.62e-06	1	54	0.607	(0.503, 0.703)	7.62e-06
NA19661	MXL	0	47	14	0.77	2.55e-10	0.673	32	0.696	(0.554, 0.814)	7.22e-06
HG01102	PUR	0	63	40	0.612	1e-06	0.937	59	0.596	(0.498, 0.689)	6.95e-06
HG03577	MSL	0	98	54	0.645	2.1e-11	0.736	72	0.571	(0.484, 0.655)	6.87e-06
HG01303	PUR	1	101	81	0.555	8.86e-07	0.955	96	0.542	(0.469, 0.615)	6.04e-06
HG00338	FIN	1	259	272	0.488	2.23e-07	0.95	246	0.475	(0.432, 0.518)	5.49e-06
HG00276	FIN	1	336	393	0.461	4.24e-06	0.996	335	0.46	(0.424, 0.496)	5.18e-06
HG02588	GWD	0	94	77	0.55	3.49e-06	0.99	93	0.547	(0.472, 0.621)	5.13e-06
NA11918	CEU	1	153	150	0.505	5.02e-06	1	153	0.505	(0.449, 0.561)	5.02e-06
HG03978	ITU	0	81	63	0.562	4.66e-06	1	81	0.562	(0.481, 0.642)	4.66e-06
NA20274	ASW	1	219	235	0.482	4.55e-06	1	219	0.482	(0.437, 0.528)	4.55e-06
NA18960	JPT	0	123	99	0.554	7.63e-08	0.913	112	0.531	(0.463, 0.597)	4.49e-06
HG00379	FIN	1	73	38	0.658	1.66e-09	0.794	58	0.604	(0.504, 0.698)	4.48e-06
HG02597	PJL	0	46	26	0.639	4.46e-06	1	46	0.639	(0.524, 0.743)	4.46e-06
HG01113	CLM	1	267	299	0.472	4.42e-06	1	267	0.472	(0.431, 0.513)	4.42e-06
HG00264	GBR	1	99	80	0.553	1.38e-06	0.969	96	0.545	(0.472, 0.618)	4.38e-06
NA18624	CHB	1	222	207	0.517	3.85e-09	0.893	198	0.489	(0.44, 0.538)	4.19e-06
HG00701	CHS	1	249	253	0.496	6.44e-08	0.936	233	0.479	(0.435, 0.524)	4.1e-06
HG03118	ESN	1	103	82	0.557	5.68e-07	0.951	98	0.544	(0.471, 0.616)	3.93e-06
NA20774	TSI	0	42	10	0.808	1.31e-10	0.667	28	0.737	(0.583, 0.856)	3.93e-06
HG03007	BEB	1	110	96	0.534	3.75e-06	1	110	0.534	(0.466, 0.601)	3.75e-06
NA20281	ASW	1	233	252	0.48	3.41e-06	1	233	0.48	(0.436, 0.525)	3.41e-06
HG00330	FIN	1	284	292	0.493	1.76e-08	0.928	263	0.474	(0.433, 0.515)	3.36e-06
HG02557	ACB	1	95	78	0.549	3.32e-06	1	95	0.549	(0.475, 0.622)	3.32e-06
NA20856	GIH	0	108	93	0.537	3.1e-06	1	108	0.537	(0.468, 0.605)	3.1e-06
HG03765	PJL	0	49	18	0.731	2.64e-09	0.781	38	0.679	(0.55, 0.79)	3.06e-06
HG01326	PUR	1	129	118	0.522	2.89e-06	1	129	0.522	(0.46, 0.584)	2.89e-06
HG00844	CDX	1	281	295	0.488	7.14e-08	0.947	266	0.474	(0.433, 0.516)	2.82e-06
HG03052	MSL	1	85	42	0.669	2.15e-11	0.741	63	0.6	(0.505, 0.69)	2.58e-06
HG03895	STU	0	94	76	0.553	2.49e-06	1	94	0.553	(0.478, 0.626)	2.49e-06
HG00273	FIN	1	285	305	0.483	1.78e-07	0.96	274	0.473	(0.433, 0.514)	2.47e-06
NA19762	MXL	1	242	262	0.48	2.38e-06	1	242	0.48	(0.437, 0.524)	2.38e-06
NA20885	GIH	0	123	110	0.528	2.36e-06	1	123	0.528	(0.464, 0.591)	2.36e-06
HG03947	STU	0	102	85	0.545	2.3e-06	1	102	0.545	(0.474, 0.616)	2.3e-06
HG04183	BEB	1	134	123	0.521	2.14e-06	1	134	0.521	(0.46, 0.582)	2.14e-06
NA21114	GIH	0	82	62	0.569	2.11e-06	1	82	0.569	(0.488, 0.648)	2.11e-06
NA20911	GIH	1	171	169	0.503	2.08e-06	1	171	0.503	(0.45, 0.556)	2.08e-06
HG03965	ITU	1	735	955	0.435	1.97e-06	1	735	0.435	(0.411, 0.459)	1.97e-06
HG02382	CDX	1	306	334	0.478	2.2e-07	0.971	297	0.471	(0.432, 0.51)	1.75e-06
HG00689	CHS	1	264	255	0.509	1.35e-09	0.9	238	0.483	(0.439, 0.527)	1.73e-06
HG03884	STU	1	142	132	0.518	1.73e-06	1	142	0.518	(0.459, 0.577)	1.73e-06
HG03485	MSL	0	58	34	0.63	5.99e-07	0.964	56	0.622	(0.519, 0.717)	1.7e-06
HG00442	CHS	1	268	288	0.482	4.97e-07	0.98	263	0.477	(0.436, 0.519)	1.67e-06
HG01342	CLM	1	71	28	0.717	5.15e-12	0.698	50	0.641	(0.531, 0.741)	1.57e-06
HG02805	GWD	0	48	26	0.649	1.48e-06	1	48	0.649	(0.536, 0.75)	1.48e-06
HG01709	IBS	0	153	145	0.513	1.48e-06	1	153	0.513	(0.457, 0.57)	1.48e-06
NA20807	TSI	1	222	233	0.488	1.43e-06	1	222	0.488	(0.442, 0.534)	1.43e-06
HG02561	GWD	1	123	108	0.532	1.32e-06	1	123	0.532	(0.468, 0.596)	1.32e-06
HG03767	PJL	1	151	142	0.515	1.3e-06	1	151	0.515	(0.458, 0.572)	1.3e-06
NA21126	GIH	0	60	23	0.723	1.17e-10	0.75	45	0.662	(0.544, 0.766)	1.3e-06
HG02594	GWD	0	93	52	0.641	1e-10	0.794	74	0.587	(0.5, 0.67)	1.26e-06
NA18636	CHB	1	305	340	0.473	7.87e-07	0.995	303	0.471	(0.433, 0.51)	1.24e-06
NA19917	ASW	0	51	11	0.823	4.07e-13	0.609	31	0.738	(0.592, 0.852)	1.21e-06
HG02364	CDX	1	357	387	0.48	1.52e-08	0.947	338	0.466	(0.43, 0.503)	1.13e-06
HG04093	ITU	0	103	84	0.551	1.13e-06	1	103	0.551	(0.479, 0.621)	1.13e-06
NA18502	YRI	0	118	67	0.638	6.86e-13	0.743	88	0.568	(0.489, 0.644)	1.13e-06
HG00182	FIN	1	302	338	0.472	1.11e-06	1	302	0.472	(0.433, 0.511)	1.11e-06
HG00728	CHS	1	112	58	0.659	9.96e-14	0.718	80	0.58	(0.496, 0.66)	1.04e-06
NA18605	CHB	0	120	101	0.543	4.61e-07	0.987	118	0.539	(0.473, 0.604)	9.61e-07
NA18504	YRI	1	101	45	0.692	1.21e-14	0.678	68	0.602	(0.51, 0.689)	9.39e-07
HG01589	PJL	0	50	27	0.649	8.79e-07	1	50	0.649	(0.539, 0.749)	8.79e-07
NA20818	TSI	1	200	202	0.498	8.49e-07	1	200	0.498	(0.449, 0.546)	8.49e-07
HG01088	PUR	0	62	26	0.705	3.45e-10	0.785	49	0.653	(0.541, 0.754)	8.46e-07
HG02477	ACB	1	95	74	0.562	8.27e-07	1	95	0.562	(0.487, 0.635)	8.27e-07
NA12750	CEU	1	290	320	0.475	8.09e-07	1	290	0.475	(0.436, 0.515)	8.09e-07
HG00368	FIN	0	48	17	0.738	2.17e-09	0.805	39	0.696	(0.568, 0.805)	8.07e-07
NA18966	JPT	1	238	251	0.487	8.02e-07	1	238	0.487	(0.443, 0.531)	8.02e-07
HG03882	ITU	1	101	53	0.656	2.26e-12	0.751	76	0.589	(0.503, 0.671)	7.79e-07
HG00357	FIN	0	59	24	0.711	5.01e-10	0.796	47	0.662	(0.547, 0.764)	7.7e-07
NA20895	GIH	1	180	176	0.506	7.48e-07	1	180	0.506	(0.454, 0.557)	7.48e-07
HG00556	CHS	1	47	12	0.797	2.97e-11	0.708	33	0.733	(0.593, 0.845)	7.42e-07
NA18644	CHB	1	152	141	0.519	7.25e-07	1	152	0.519	(0.462, 0.576)	7.25e-07
HG00851	CDX	1	285	302	0.486	1.01e-07	0.972	277	0.478	(0.438, 0.519)	7.24e-07
NA20282	ASW	1	237	249	0.488	7e-07	1	237	0.488	(0.443, 0.532)	7e-07
NA20886	GIH	1	158	148	0.516	6.55e-07	1	158	0.516	(0.46, 0.572)	6.55e-07
HG03198	ESN	1	117	95	0.552	2.02e-07	0.975	114	0.545	(0.478, 0.612)	6.36e-07
HG01080	PUR	0	67	21	0.761	1.63e-13	0.66	44	0.677	(0.557, 0.781)	6.34e-07
NA19076	JPT	1	230	239	0.49	5.87e-07	1	230	0.49	(0.445, 0.536)	5.87e-07
NA07347	CEU	0	71	32	0.689	1.05e-10	0.783	56	0.636	(0.533, 0.731)	5.81e-07
HG03870	ITU	0	85	46	0.649	2.48e-10	0.825	70	0.603	(0.513, 0.689)	5.71e-07
HG03934	BEB	1	108	82	0.568	7.43e-08	0.952	103	0.557	(0.485, 0.627)	5.68e-07
NA20768	TSI	1	41	2	0.953	3.82e-16	0.445	18	0.9	(0.716, 0.979)	5.68e-07
HG03078	MSL	0	93	48	0.66	9.61e-12	0.774	72	0.6	(0.511, 0.684)	5.51e-07
HG03684	STU	0	72	48	0.6	5.51e-07	1	72	0.6	(0.511, 0.684)	5.51e-07
HG01456	CLM	1	242	254	0.488	5.16e-07	1	242	0.488	(0.444, 0.532)	5.16e-07
HG00261	GBR	1	265	255	0.51	1e-09	0.917	243	0.488	(0.444, 0.532)	4.85e-07
HG02577	ACB	0	46	13	0.78	1.88e-10	0.752	35	0.729	(0.593, 0.839)	4.53e-07
NA18999	JPT	1	185	176	0.512	1.64e-07	0.986	182	0.508	(0.457, 0.56)	4.11e-07
HG01254	CLM	1	269	288	0.483	3.88e-07	1	269	0.483	(0.442, 0.524)	3.88e-07
NA20770	TSI	1	67	22	0.753	4.23e-13	0.689	46	0.676	(0.56, 0.779)	3.76e-07
HG03455	MSL	0	61	22	0.735	2.58e-11	0.753	46	0.676	(0.56, 0.779)	3.76e-07
HG00336	FIN	1	263	255	0.508	1.83e-09	0.927	244	0.489	(0.445, 0.533)	3.74e-07
NA19785	MXL	0	79	37	0.681	2.69e-11	0.786	62	0.626	(0.528, 0.717)	3.65e-07
NA19012	JPT	0	119	99	0.546	3.53e-07	1	119	0.546	(0.48, 0.611)	3.53e-07
HG01851	KHV	1	276	294	0.484	2.1e-07	0.992	274	0.482	(0.441, 0.523)	3.46e-07
HG03096	MSL	0	120	100	0.545	3.35e-07	1	120	0.545	(0.479, 0.61)	3.35e-07
HG02600	PJL	0	77	31	0.713	1.16e-12	0.731	56	0.644	(0.54, 0.738)	3.31e-07
NA19083	JPT	1	263	279	0.485	3.14e-07	1	263	0.485	(0.443, 0.527)	3.14e-07
NA20866	GIH	1	162	150	0.519	3.05e-07	1	162	0.519	(0.464, 0.574)	3.05e-07
NA18867	YRI	1	188	102	0.648	1.32e-20	0.648	122	0.545	(0.479, 0.609)	3.01e-07
NA20891	GIH	0	116	95	0.55	2.98e-07	1	116	0.55	(0.482, 0.616)	2.98e-07
HG03894	STU	1	154	140	0.524	2.87e-07	1	154	0.524	(0.467, 0.58)	2.87e-07
NA18959	JPT	1	178	157	0.531	9.94e-09	0.941	168	0.517	(0.463, 0.571)	2.76e-07
HG03394	MSL	1	136	118	0.535	2.59e-07	1	136	0.535	(0.474, 0.596)	2.59e-07
HG00176	FIN	1	110	60	0.647	9.78e-13	0.776	85	0.586	(0.505, 0.664)	2.57e-07
HG01066	PUR	1	182	174	0.511	2.52e-07	1	182	0.511	(0.459, 0.563)	2.52e-07
NA19771	MXL	1	220	222	0.498	2.48e-07	1	220	0.498	(0.451, 0.544)	2.48e-07
NA19777	MXL	1	198	194	0.505	2.47e-07	1	198	0.505	(0.456, 0.554)	2.47e-07
NA19472	LWK	1	113	91	0.554	2.47e-07	1	113	0.554	(0.485, 0.621)	2.47e-07
NA12716	CEU	1	286	308	0.481	2.44e-07	1	286	0.481	(0.441, 0.522)	2.44e-07
HG02147	PEL	1	338	360	0.484	1.07e-08	0.962	325	0.474	(0.437, 0.512)	2.43e-07
HG01323	PUR	1	120	99	0.548	2.42e-07	1	120	0.548	(0.482, 0.613)	2.42e-07
NA18610	CHB	1	317	349	0.476	2.32e-07	1	317	0.476	(0.438, 0.514)	2.32e-07
HG01885	ACB	0	115	93	0.553	2.24e-07	1	115	0.553	(0.485, 0.619)	2.24e-07
HG03911	BEB	1	89	38	0.701	1.23e-13	0.716	64	0.627	(0.531, 0.717)	2.19e-07
HG01070	PUR	1	280	298	0.484	1.65e-07	0.995	279	0.484	(0.443, 0.524)	2.12e-07
HG00328	FIN	0	88	50	0.638	4.74e-10	0.866	76	0.603	(0.516, 0.685)	2.05e-07
NA18622	CHB	1	315	315	0.5	4.8e-10	0.928	292	0.481	(0.441, 0.521)	2.05e-07
NA20902	GIH	1	156	141	0.525	1.94e-07	1	156	0.525	(0.468, 0.582)	1.94e-07
HG03846	STU	1	136	117	0.538	1.92e-07	1	136	0.538	(0.476, 0.598)	1.92e-07
NA18969	JPT	1	221	222	0.499	1.87e-07	1	221	0.499	(0.452, 0.545)	1.87e-07
NA19770	MXL	1	225	227	0.498	1.82e-07	1	225	0.498	(0.452, 0.544)	1.82e-07
HG00708	CHS	1	297	321	0.481	1.82e-07	0.998	297	0.481	(0.441, 0.52)	1.82e-07
NA18537	CHB	1	279	297	0.484	1.75e-07	1	279	0.484	(0.444, 0.525)	1.75e-07
NA19056	JPT	1	151	107	0.585	1.32e-11	0.848	128	0.545	(0.481, 0.607)	1.59e-07
NA20861	GIH	1	160	145	0.525	1.53e-07	1	160	0.525	(0.469, 0.58)	1.53e-07
HG00116	GBR	1	156	140	0.527	1.47e-07	1	156	0.527	(0.47, 0.583)	1.47e-07
HG00956	CDX	0	109	76	0.589	4.41e-09	0.926	101	0.571	(0.497, 0.642)	1.45e-07
HG00138	GBR	1	284	276	0.507	5.11e-10	0.93	264	0.489	(0.447, 0.531)	1.35e-07
HG04076	ITU	0	75	48	0.61	1.3e-07	1	75	0.61	(0.522, 0.693)	1.3e-07
NA20846	GIH	1	189	180	0.512	1.29e-07	1	189	0.512	(0.461, 0.563)	1.29e-07
HG01530	IBS	1	376	425	0.469	1.28e-07	1	376	0.469	(0.435, 0.504)	1.28e-07
NA12763	CEU	1	220	219	0.501	1.27e-07	1	220	0.501	(0.454, 0.548)	1.27e-07
NA12890	CEU	1	103	36	0.741	2.67e-18	0.61	63	0.636	(0.539, 0.726)	1.26e-07
NA18608	CHB	1	319	348	0.478	1.21e-07	1	319	0.478	(0.441, 0.516)	1.21e-07
HG01612	IBS	1	287	265	0.52	1.32e-11	0.891	256	0.491	(0.449, 0.534)	1.2e-07
HG01302	PUR	0	57	17	0.77	3.9e-12	0.731	42	0.712	(0.588, 0.815)	1.18e-07
HG04182	BEB	0	60	22	0.732	5.06e-11	0.798	48	0.686	(0.571, 0.785)	1.12e-07
HG00653	CHS	1	315	321	0.495	1.75e-09	0.948	299	0.482	(0.443, 0.522)	1.12e-07
HG02429	ACB	0	85	58	0.594	1.09e-07	1	85	0.594	(0.513, 0.672)	1.09e-07
HG00631	CHS	0	77	30	0.72	5.23e-13	0.738	57	0.655	(0.552, 0.749)	1.05e-07
NA19030	LWK	0	63	21	0.75	2.69e-12	0.741	47	0.691	(0.575, 0.791)	1.02e-07
NA20828	TSI	1	279	294	0.487	9.81e-08	1	279	0.487	(0.446, 0.528)	9.81e-08
HG04209	ITU	1	425	490	0.464	9.63e-08	1	425	0.464	(0.432, 0.497)	9.63e-08
HG01393	PUR	1	479	564	0.459	9.07e-08	1	479	0.459	(0.429, 0.49)	9.07e-08
HG03858	STU	1	127	104	0.55	8.74e-08	1	127	0.55	(0.485, 0.613)	8.74e-08
HG01188	PUR	1	101	47	0.682	4.87e-14	0.743	75	0.615	(0.527, 0.698)	7.98e-08
HG00736	PUR	1	115	49	0.701	4.01e-17	0.669	77	0.611	(0.524, 0.693)	7.87e-08
NA19144	YRI	1	239	241	0.498	7.71e-08	1	239	0.498	(0.453, 0.543)	7.71e-08
NA19209	YRI	1	283	298	0.487	7.69e-08	1	283	0.487	(0.447, 0.528)	7.69e-08
HG03021	PJL	1	99	54	0.647	1.22e-11	0.827	82	0.603	(0.519, 0.682)	7.38e-08
HG01350	CLM	1	290	273	0.515	3.98e-11	0.911	264	0.492	(0.449, 0.534)	7.34e-08
HG03644	STU	0	64	24	0.727	1.91e-11	0.803	51	0.68	(0.569, 0.777)	7.29e-08
HG00139	GBR	0	191	170	0.529	4.72e-09	0.959	183	0.518	(0.466, 0.57)	6.67e-08
NA19318	LWK	1	163	142	0.534	2.33e-08	0.984	160	0.53	(0.473, 0.586)	6.6e-08
HG00345	FIN	1	285	271	0.513	1.13e-10	0.921	263	0.493	(0.45, 0.535)	6.35e-08
HG02231	IBS	0	112	86	0.566	6.27e-08	1	112	0.566	(0.496, 0.633)	6.27e-08
NA19197	YRI	1	260	267	0.493	6.19e-08	1	260	0.493	(0.451, 0.536)	6.19e-08
HG03770	ITU	1	114	88	0.564	5.74e-08	1	114	0.564	(0.495, 0.631)	5.74e-08
HG01802	CDX	0	130	66	0.663	5.39e-16	0.723	94	0.588	(0.51, 0.662)	5.57e-08
NA19904	ASW	0	54	21	0.72	1.17e-09	0.893	48	0.696	(0.581, 0.795)	5.47e-08
HG00452	CHS	1	102	21	0.829	6.01e-25	0.473	48	0.696	(0.581, 0.795)	5.47e-08
HG02375	CDX	1	361	378	0.488	1.02e-09	0.956	345	0.477	(0.441, 0.514)	5.28e-08
HG04062	ITU	1	139	81	0.632	2.23e-14	0.78	108	0.571	(0.5, 0.64)	5.09e-08
HG03850	STU	0	55	27	0.671	5.02e-08	1	55	0.671	(0.564, 0.765)	5.02e-08
HG00590	CHS	1	280	262	0.517	5.61e-11	0.917	257	0.495	(0.452, 0.538)	4.88e-08
HG02973	ESN	0	96	45	0.681	2.46e-13	0.769	74	0.622	(0.533, 0.705)	4.84e-08
HG00671	CHS	0	98	37	0.726	1.76e-16	0.675	66	0.641	(0.545, 0.729)	4.4e-08
HG03085	MSL	0	65	36	0.644	4.28e-08	1	65	0.644	(0.547, 0.732)	4.28e-08
HG04158	BEB	0	64	35	0.646	4.16e-08	1	64	0.646	(0.549, 0.735)	4.16e-08
HG00158	GBR	1	90	35	0.72	6.37e-15	0.713	64	0.646	(0.549, 0.735)	4.16e-08
HG02464	GWD	1	130	97	0.573	2.16e-09	0.947	123	0.559	(0.493, 0.624)	3.82e-08
NA19835	ASW	0	55	23	0.705	2.98e-09	0.927	51	0.689	(0.578, 0.786)	3.63e-08
HG01942	PEL	0	128	102	0.557	3.01e-08	1	128	0.557	(0.492, 0.62)	3.01e-08
HG01807	CDX	1	338	343	0.496	3.5e-10	0.951	321	0.483	(0.446, 0.521)	2.98e-08
HG03990	STU	1	126	95	0.57	5.41e-09	0.97	122	0.562	(0.496, 0.627)	2.8e-08
HG00607	CHS	1	299	302	0.498	2.45e-09	0.969	290	0.49	(0.45, 0.53)	2.77e-08
HG02787	PJL	0	70	40	0.636	2.74e-08	1	70	0.636	(0.544, 0.722)	2.74e-08
HG00610	CHS	0	67	37	0.644	2.56e-08	1	67	0.644	(0.549, 0.731)	2.56e-08
NA19058	JPT	1	167	79	0.679	1.25e-21	0.646	108	0.578	(0.506, 0.647)	2.34e-08
HG03653	PJL	0	46	12	0.793	6.31e-11	0.816	38	0.76	(0.629, 0.862)	2.25e-08
NA19378	LWK	0	97	67	0.591	2.19e-08	1	97	0.591	(0.515, 0.665)	2.19e-08
NA18974	JPT	1	256	257	0.499	2.19e-08	1	256	0.499	(0.456, 0.542)	2.19e-08
HG00133	GBR	0	58	24	0.707	9.49e-10	0.908	53	0.688	(0.579, 0.783)	2.16e-08
NA19236	YRI	0	76	32	0.704	4.73e-12	0.82	62	0.66	(0.56, 0.749)	2.11e-08
HG00533	CHS	1	301	298	0.503	5.76e-10	0.958	288	0.491	(0.451, 0.532)	2.09e-08
HG00879	CDX	0	155	132	0.54	1.98e-08	1	155	0.54	(0.482, 0.597)	1.98e-08
HG00638	PUR	1	273	278	0.495	1.84e-08	1	273	0.495	(0.454, 0.537)	1.84e-08
HG01198	PUR	1	229	222	0.508	1.83e-08	1	229	0.508	(0.462, 0.554)	1.83e-08
NA20809	TSI	1	233	227	0.507	1.82e-08	1	233	0.507	(0.461, 0.552)	1.82e-08
HG02284	ACB	1	126	74	0.63	4.53e-13	0.822	104	0.584	(0.511, 0.655)	1.79e-08
HG00513	CHS	1	347	356	0.494	4.7e-10	0.96	333	0.483	(0.446, 0.521)	1.75e-08
NA20801	TSI	1	91	53	0.632	4.98e-10	0.92	84	0.613	(0.53, 0.692)	1.74e-08
NA19060	JPT	1	216	128	0.628	7.76e-21	0.706	152	0.543	(0.484, 0.601)	1.71e-08
HG02654	PJL	1	125	97	0.563	1.71e-08	1	125	0.563	(0.497, 0.627)	1.71e-08
HG03963	ITU	1	133	106	0.556	1.68e-08	1	133	0.556	(0.493, 0.618)	1.68e-08
NA12058	CEU	1	81	42	0.659	2.11e-10	0.906	73	0.635	(0.544, 0.719)	1.67e-08
NA19654	MXL	1	78	41	0.655	6.19e-10	0.919	72	0.637	(0.546, 0.721)	1.64e-08
HG02513	KHV	0	80	38	0.678	2.91e-11	0.857	69	0.645	(0.551, 0.731)	1.53e-08
HG03363	ESN	1	145	109	0.571	3.82e-10	0.938	136	0.555	(0.493, 0.616)	1.45e-08
NA19658	MXL	1	67	16	0.807	7.67e-16	0.655	44	0.733	(0.612, 0.832)	1.37e-08
NA19065	JPT	0	92	34	0.73	7.5e-16	0.702	65	0.657	(0.56, 0.745)	1.32e-08
HG01435	CLM	0	157	133	0.541	1.31e-08	1	157	0.541	(0.484, 0.598)	1.31e-08
NA19086	JPT	0	145	103	0.585	3.61e-11	0.902	131	0.56	(0.496, 0.622)	1.3e-08
HG04159	BEB	1	101	70	0.591	1.28e-08	1	101	0.591	(0.516, 0.662)	1.28e-08
HG00581	CHS	1	271	266	0.505	2.26e-09	0.977	265	0.499	(0.457, 0.541)	1.26e-08
HG04107	STU	1	122	73	0.626	2.09e-12	0.849	104	0.588	(0.514, 0.658)	1.18e-08
HG00313	FIN	1	230	128	0.642	5.41e-24	0.666	153	0.544	(0.486, 0.602)	1.18e-08
HG01840	KHV	1	371	404	0.479	1.13e-08	1	371	0.479	(0.444, 0.514)	1.13e-08
NA07000	CEU	0	153	116	0.569	1.9e-10	0.938	143	0.552	(0.491, 0.612)	1.03e-08
HG01131	CLM	0	179	158	0.531	9.39e-09	1	179	0.531	(0.478, 0.584)	9.39e-09
HG00288	FIN	0	145	118	0.551	9.31e-09	1	145	0.551	(0.491, 0.611)	9.31e-09
NA18566	CHB	1	288	294	0.495	9.08e-09	1	288	0.495	(0.454, 0.535)	9.08e-09
HG04061	ITU	1	158	133	0.543	9.05e-09	1	158	0.543	(0.486, 0.6)	9.05e-09
HG03986	STU	1	115	84	0.578	8.25e-09	1	115	0.578	(0.509, 0.645)	8.25e-09
HG02491	PJL	0	86	35	0.711	8.34e-14	0.781	67	0.657	(0.561, 0.744)	7.85e-09
NA21120	GIH	0	110	72	0.604	4.73e-10	0.946	104	0.591	(0.517, 0.662)	7.72e-09
NA18942	JPT	1	365	379	0.491	4.4e-10	0.97	354	0.483	(0.447, 0.519)	7.22e-09
HG01461	CLM	0	57	20	0.74	6.72e-11	0.869	50	0.714	(0.601, 0.81)	7.12e-09
HG01950	PEL	0	107	75	0.588	7.11e-09	1	107	0.588	(0.515, 0.658)	7.11e-09
HG02223	IBS	0	65	25	0.722	2.27e-11	0.859	56	0.691	(0.585, 0.784)	6.99e-09
HG02151	CDX	1	396	396	0.5	3.52e-12	0.926	367	0.481	(0.446, 0.516)	6.96e-09
HG00323	FIN	1	256	228	0.529	1.58e-11	0.926	237	0.51	(0.464, 0.555)	6.96e-09
NA20815	TSI	1	310	321	0.491	6.71e-09	1	310	0.491	(0.452, 0.53)	6.71e-09
NA20849	GIH	1	195	176	0.526	6.54e-09	1	195	0.526	(0.475, 0.576)	6.54e-09
NA20852	GIH	0	96	54	0.64	6.15e-11	0.901	87	0.617	(0.535, 0.694)	6.42e-09
HG03593	BEB	1	109	48	0.694	7.83e-16	0.74	81	0.628	(0.542, 0.708)	6.33e-09
HG03124	ESN	0	90	57	0.612	6.32e-09	1	90	0.612	(0.532, 0.688)	6.32e-09
NA20786	TSI	1	90	43	0.677	2.23e-12	0.849	76	0.639	(0.55, 0.721)	5.88e-09
NA18609	CHB	1	265	231	0.534	1.71e-12	0.907	240	0.51	(0.464, 0.555)	5.8e-09
HG00614	CHS	1	266	246	0.52	7.69e-11	0.948	252	0.506	(0.462, 0.55)	5.71e-09
NA18633	CHB	1	301	308	0.494	5.08e-09	1	301	0.494	(0.455, 0.534)	5.08e-09
NA20897	GIH	1	157	130	0.547	5.04e-09	1	157	0.547	(0.489, 0.604)	5.04e-09
NA19066	JPT	1	183	87	0.678	2.15e-23	0.652	119	0.578	(0.51, 0.644)	4.81e-09
HG03491	PJL	1	106	73	0.592	4.77e-09	1	106	0.592	(0.519, 0.662)	4.77e-09
HG01799	CDX	1	365	351	0.51	9.26e-13	0.919	335	0.488	(0.451, 0.526)	4.02e-09
HG01325	PUR	1	100	46	0.685	4.47e-14	0.805	80	0.635	(0.549, 0.715)	3.66e-09
HG00244	GBR	1	89	46	0.659	2.69e-11	0.903	80	0.635	(0.549, 0.715)	3.66e-09
NA20867	GIH	1	400	407	0.496	1.25e-11	0.944	378	0.482	(0.447, 0.516)	3.62e-09
HG01583	PJL	1	137	106	0.564	3.39e-09	1	137	0.564	(0.501, 0.625)	3.39e-09
HG01956	ACB	1	165	138	0.545	3.32e-09	1	165	0.545	(0.488, 0.6)	3.32e-09
HG00344	FIN	1	254	220	0.536	3.14e-12	0.916	233	0.514	(0.468, 0.56)	3.31e-09
HG00114	GBR	1	261	255	0.506	3.3e-09	1	261	0.506	(0.463, 0.549)	3.3e-09
NA19005	JPT	0	187	145	0.563	7.17e-12	0.913	171	0.541	(0.486, 0.595)	3.3e-09
HG02315	ACB	1	131	99	0.57	3.03e-09	1	131	0.57	(0.505, 0.632)	3.03e-09
HG01048	PUR	1	201	160	0.557	5.36e-12	0.915	184	0.535	(0.482, 0.587)	2.95e-09
NA20899	GIH	0	84	38	0.689	2.65e-12	0.851	72	0.655	(0.563, 0.738)	2.91e-09
NA18989	JPT	0	95	38	0.714	2.76e-15	0.754	72	0.655	(0.563, 0.738)	2.91e-09
NA21124	GIH	0	73	38	0.658	1.66e-09	0.988	72	0.655	(0.563, 0.738)	2.91e-09
NA21133	GIH	0	93	38	0.71	9.9e-15	0.774	72	0.655	(0.563, 0.738)	2.91e-09
HG01354	CLM	1	329	322	0.505	4.22e-11	0.955	314	0.494	(0.455, 0.533)	2.84e-09
NA18539	CHB	1	252	243	0.509	2.8e-09	1	252	0.509	(0.465, 0.553)	2.8e-09
HG00524	CHS	1	292	249	0.54	2.67e-14	0.88	257	0.508	(0.464, 0.551)	2.63e-09
NA20847	GIH	0	101	59	0.631	6.71e-11	0.931	94	0.614	(0.536, 0.689)	2.33e-09
NA21103	GIH	1	307	312	0.496	2.31e-09	1	307	0.496	(0.457, 0.535)	2.31e-09
HG00136	GBR	1	399	423	0.485	4.03e-10	0.983	392	0.481	(0.447, 0.515)	2.27e-09
HG02763	GWD	0	75	26	0.743	6.63e-14	0.793	59	0.694	(0.591, 0.784)	2.26e-09
HG01597	KHV	1	320	299	0.517	2.42e-12	0.927	297	0.498	(0.458, 0.538)	2.23e-09
HG02702	GWD	1	52	17	0.754	1.37e-10	0.914	48	0.738	(0.623, 0.833)	2.17e-09
NA19002	JPT	0	112	46	0.709	2.75e-17	0.724	81	0.638	(0.552, 0.718)	2.15e-09
HG01311	PUR	1	156	86	0.645	4.44e-17	0.77	120	0.583	(0.514, 0.648)	2.09e-09
HG01593	PJL	1	131	98	0.572	2.08e-09	1	131	0.572	(0.507, 0.635)	2.08e-09
HG01366	CLM	1	248	141	0.638	5.21e-25	0.681	169	0.545	(0.49, 0.6)	1.96e-09
HG01374	CLM	1	240	213	0.53	5.22e-11	0.953	229	0.518	(0.472, 0.564)	1.96e-09
HG01119	CLM	1	286	278	0.507	4.52e-10	0.982	281	0.503	(0.461, 0.544)	1.95e-09
HG03821	BEB	0	81	31	0.723	8.68e-14	0.804	65	0.677	(0.579, 0.764)	1.94e-09
HG03160	ESN	0	53	20	0.726	9.92e-10	0.99	52	0.722	(0.612, 0.815)	1.92e-09
HG01280	CLM	0	145	113	0.562	1.66e-09	1	145	0.562	(0.501, 0.622)	1.66e-09
HG02820	GWD	0	67	29	0.698	1.41e-10	0.937	63	0.685	(0.585, 0.773)	1.64e-09
HG01474	CLM	1	127	93	0.577	1.64e-09	1	127	0.577	(0.511, 0.641)	1.64e-09
NA20761	TSI	1	272	262	0.509	6.57e-10	0.989	269	0.507	(0.464, 0.549)	1.61e-09
HG01849	KHV	0	179	152	0.541	1.57e-09	1	179	0.541	(0.487, 0.594)	1.57e-09
HG01702	IBS	1	367	355	0.508	1.32e-12	0.932	342	0.491	(0.454, 0.528)	1.45e-09
HG03046	GWD	1	118	56	0.678	8.89e-16	0.782	92	0.622	(0.542, 0.697)	1.42e-09
HG00263	GBR	1	312	316	0.497	1.38e-09	1	312	0.497	(0.458, 0.536)	1.38e-09
HG03681	STU	1	128	68	0.653	5.51e-15	0.815	104	0.605	(0.53, 0.675)	1.3e-09
NA20905	GIH	1	122	87	0.584	1.3e-09	1	122	0.584	(0.516, 0.649)	1.3e-09
HG01067	PUR	1	121	47	0.72	1.9e-19	0.683	83	0.638	(0.554, 0.717)	1.29e-09
HG01360	CLM	1	277	271	0.505	1.25e-09	1	277	0.505	(0.464, 0.547)	1.25e-09
HG00284	FIN	1	310	313	0.498	1.25e-09	1	310	0.498	(0.458, 0.537)	1.25e-09
HG02623	GWD	0	83	44	0.654	2.3e-10	0.965	80	0.645	(0.558, 0.725)	1.2e-09
NA18995	JPT	0	215	194	0.526	1.18e-09	1	215	0.526	(0.477, 0.574)	1.18e-09
HG01990	ACB	1	380	367	0.509	4.77e-13	0.927	352	0.49	(0.453, 0.526)	1.18e-09
HG03775	ITU	0	77	32	0.706	2.52e-12	0.866	67	0.677	(0.581, 0.763)	1.16e-09
HG02624	GWD	1	173	144	0.546	1.15e-09	1	173	0.546	(0.491, 0.6)	1.15e-09
NA20588	TSI	1	324	329	0.496	8.2e-10	0.996	323	0.495	(0.457, 0.534)	1.08e-09
HG04106	STU	0	88	41	0.682	1.9e-12	0.874	77	0.653	(0.564, 0.734)	1.08e-09
HG01705	IBS	0	128	93	0.579	1.07e-09	1	128	0.579	(0.513, 0.643)	1.07e-09
HG03061	MSL	1	213	191	0.527	1e-09	1	213	0.527	(0.478, 0.576)	1e-09
NA19679	MXL	0	47	13	0.783	8.97e-11	0.929	44	0.772	(0.651, 0.866)	8.1e-10
HG02337	ACB	0	98	49	0.667	1.05e-12	0.882	86	0.637	(0.554, 0.715)	7.9e-10
HG01494	CLM	1	277	269	0.507	7.81e-10	1	277	0.507	(0.465, 0.549)	7.81e-10
NA20851	GIH	1	168	137	0.551	7.78e-10	1	168	0.551	(0.495, 0.606)	7.78e-10
HG02687	PJL	0	91	34	0.728	1.45e-15	0.773	70	0.673	(0.579, 0.758)	7.43e-10
NA19072	JPT	1	237	219	0.52	7.22e-10	1	237	0.52	(0.474, 0.565)	7.22e-10
HG03018	PJL	1	101	44	0.697	5.92e-15	0.8	81	0.648	(0.562, 0.728)	6.94e-10
NA19080	JPT	1	309	309	0.5	6.91e-10	1	309	0.5	(0.461, 0.539)	6.91e-10
HG00274	FIN	1	400	398	0.501	1.78e-12	0.946	378	0.487	(0.452, 0.522)	6.58e-10
HG01334	GBR	1	294	252	0.538	3.24e-14	0.897	264	0.512	(0.469, 0.555)	6.55e-10
HG03746	STU	1	97	41	0.703	7.77e-15	0.806	78	0.655	(0.567, 0.736)	6.19e-10
NA18635	CHB	1	297	285	0.51	8.96e-11	0.98	291	0.505	(0.464, 0.546)	5.33e-10
NA21087	GIH	1	146	111	0.568	5.33e-10	1	146	0.568	(0.507, 0.628)	5.33e-10
NA19028	LWK	0	151	101	0.599	1.02e-12	0.905	137	0.576	(0.512, 0.637)	5.2e-10
HG00640	PUR	1	280	271	0.508	5.14e-10	1	280	0.508	(0.466, 0.55)	5.14e-10
HG01028	CDX	1	379	398	0.488	5.1e-10	1	379	0.488	(0.453, 0.523)	5.1e-10
HG03848	STU	1	115	51	0.693	1.71e-16	0.77	89	0.636	(0.554, 0.712)	4.83e-10
HG04020	ITU	0	88	36	0.71	5.07e-14	0.828	73	0.67	(0.578, 0.753)	4.74e-10
HG02855	GWD	0	73	36	0.67	4.74e-10	1	73	0.67	(0.578, 0.753)	4.74e-10
NA19007	JPT	1	190	154	0.552	4.95e-11	0.969	184	0.544	(0.491, 0.597)	4.71e-10
NA21097	GIH	1	299	294	0.504	4.12e-10	1	299	0.504	(0.464, 0.544)	4.12e-10
HG00542	CHS	1	363	376	0.491	4.05e-10	1	363	0.491	(0.455, 0.527)	4.05e-10
HG01171	PUR	1	230	208	0.525	3.74e-10	1	230	0.525	(0.478, 0.572)	3.74e-10
HG03558	MSL	0	57	22	0.722	3.7e-10	1	57	0.722	(0.616, 0.811)	3.7e-10
HG00327	FIN	1	253	203	0.555	2.11e-14	0.895	226	0.527	(0.48, 0.574)	3.58e-10
NA18912	YRI	0	133	61	0.686	3.59e-18	0.753	100	0.621	(0.545, 0.693)	3.15e-10
NA20890	GIH	1	180	148	0.549	3.05e-10	1	180	0.549	(0.495, 0.602)	3.05e-10
HG02501	ACB	0	62	25	0.713	1.59e-10	0.979	61	0.709	(0.608, 0.797)	3.03e-10
HG03789	ITU	1	97	37	0.724	3.39e-16	0.775	75	0.67	(0.579, 0.752)	2.83e-10
HG02703	GWD	0	77	37	0.675	8.78e-11	0.972	75	0.67	(0.579, 0.752)	2.83e-10
NA18538	CHB	1	128	50	0.719	2.3e-20	0.698	89	0.64	(0.558, 0.717)	2.78e-10
HG01112	CLM	1	222	197	0.53	2.57e-10	1	222	0.53	(0.482, 0.577)	2.57e-10
HG04222	ITU	1	260	243	0.517	2.38e-10	1	260	0.517	(0.473, 0.56)	2.38e-10
HG02409	CDX	1	380	386	0.496	3.39e-11	0.981	373	0.491	(0.456, 0.527)	2.21e-10
HG00422	CHS	1	298	290	0.507	2.19e-10	1	298	0.507	(0.466, 0.547)	2.19e-10
HG00331	FIN	1	320	300	0.516	3.12e-12	0.955	306	0.505	(0.465, 0.545)	2.14e-10
HG00419	CHS	1	239	201	0.543	2.1e-12	0.944	226	0.529	(0.482, 0.576)	2.05e-10
NA18564	CHB	1	270	253	0.516	1.31e-10	0.997	269	0.515	(0.472, 0.558)	1.8e-10
HG01308	PUR	1	128	55	0.699	1.06e-18	0.74	95	0.633	(0.554, 0.707)	1.8e-10
HG01938	PEL	0	109	53	0.673	2.38e-14	0.856	93	0.637	(0.557, 0.712)	1.74e-10
HG01842	KHV	1	321	318	0.502	1.71e-10	1	321	0.502	(0.464, 0.541)	1.71e-10
HG00102	GBR	1	235	211	0.527	1.61e-10	1	235	0.527	(0.481, 0.573)	1.61e-10
HG03521	ESN	1	110	48	0.696	4.24e-16	0.8	88	0.647	(0.564, 0.724)	1.54e-10
NA21101	GIH	1	349	353	0.497	1.45e-10	1	349	0.497	(0.46, 0.534)	1.45e-10
NA19625	ASW	1	109	45	0.708	8.5e-17	0.783	85	0.654	(0.569, 0.732)	1.38e-10
NA19385	LWK	1	283	269	0.513	1.28e-10	1	283	0.513	(0.471, 0.554)	1.28e-10
HG00650	CHS	1	322	310	0.509	1.99e-11	0.981	316	0.505	(0.466, 0.544)	1.17e-10
NA19213	YRI	1	147	65	0.693	1.27e-20	0.72	106	0.62	(0.546, 0.69)	1.16e-10
HG01600	KHV	1	331	329	0.502	1.16e-10	0.999	331	0.502	(0.463, 0.54)	1.16e-10
HG01921	PEL	1	411	432	0.488	1.1e-10	1	411	0.488	(0.454, 0.521)	1.1e-10
HG00428	CHS	1	297	277	0.517	1.23e-11	0.976	290	0.511	(0.47, 0.552)	1.07e-10
HG00699	CHS	1	331	297	0.527	4.06e-14	0.923	306	0.507	(0.468, 0.547)	1.06e-10
HG01673	IBS	1	273	154	0.639	1.28e-27	0.69	188	0.55	(0.497, 0.602)	1.06e-10
NA12842	CEU	1	195	162	0.546	1.02e-10	1	195	0.546	(0.494, 0.597)	1.02e-10
HG00382	FIN	1	267	232	0.535	1.14e-12	0.953	254	0.523	(0.478, 0.567)	9.19e-11
NA18534	CHB	1	281	265	0.515	8.76e-11	1	281	0.515	(0.473, 0.556)	8.76e-11
HG00140	GBR	1	295	266	0.526	1.27e-12	0.957	282	0.515	(0.473, 0.556)	8.25e-11
NA18550	CHB	1	278	261	0.516	8.15e-11	1	278	0.516	(0.474, 0.558)	8.15e-11
HG02442	ACB	0	86	36	0.705	1.79e-13	0.885	76	0.679	(0.588, 0.76)	8.14e-11
HG00275	FIN	1	309	270	0.534	3.43e-14	0.927	286	0.514	(0.473, 0.556)	6.49e-11
NA18975	JPT	1	232	204	0.532	6.18e-11	1	232	0.532	(0.485, 0.579)	6.18e-11
NA18573	CHB	1	212	100	0.679	5.08e-27	0.664	141	0.585	(0.522, 0.646)	6.15e-11
HG01862	KHV	1	186	150	0.554	6.02e-11	1	186	0.554	(0.5, 0.606)	6.02e-11
HG01599	KHV	1	327	321	0.505	6e-11	1	327	0.505	(0.466, 0.543)	6e-11
HG00378	FIN	1	253	143	0.639	1.13e-25	0.71	180	0.557	(0.503, 0.611)	5.72e-11
HG00704	CHS	1	324	317	0.505	5.71e-11	1	324	0.505	(0.467, 0.544)	5.71e-11
NA21089	GIH	1	361	364	0.498	5.65e-11	1	361	0.498	(0.462, 0.534)	5.65e-11
NA20771	TSI	1	88	39	0.693	4.71e-13	0.915	80	0.672	(0.585, 0.752)	5.63e-11
HG00155	GBR	1	229	200	0.534	5.48e-11	1	229	0.534	(0.486, 0.581)	5.48e-11
NA18949	JPT	1	334	308	0.52	2.92e-13	0.95	317	0.507	(0.468, 0.546)	5.47e-11
NA20819	TSI	1	224	194	0.536	5.39e-11	1	224	0.536	(0.488, 0.583)	5.39e-11
HG01051	PUR	1	401	401	0.5	2.6e-12	0.973	390	0.493	(0.458, 0.528)	5.26e-11
NA18970	JPT	1	294	279	0.513	5.16e-11	1	294	0.513	(0.472, 0.554)	5.16e-11
NA21143	GIH	1	405	393	0.508	1.34e-13	0.947	384	0.494	(0.459, 0.529)	5e-11
HG00690	CHS	1	289	243	0.543	1.25e-14	0.918	265	0.522	(0.478, 0.565)	4.82e-11
HG03774	ITU	0	51	15	0.773	3.9e-11	1	51	0.773	(0.661, 0.861)	3.9e-11
HG00250	GBR	1	257	143	0.642	1.37e-26	0.706	181	0.559	(0.504, 0.612)	3.86e-11
HG00663	CHS	1	305	289	0.513	2.08e-11	0.993	303	0.512	(0.472, 0.552)	3.84e-11
HG00315	FIN	1	329	309	0.516	1.83e-12	0.968	319	0.508	(0.469, 0.547)	3.83e-11
NA18646	CHB	1	182	144	0.558	3.68e-11	1	182	0.558	(0.504, 0.611)	3.68e-11
HG01864	KHV	1	166	126	0.568	3.65e-11	1	166	0.568	(0.511, 0.624)	3.65e-11
HG01124	CLM	0	201	136	0.596	4.9e-16	0.873	175	0.563	(0.507, 0.617)	3.56e-11
HG02047	KHV	1	111	53	0.677	7.41e-15	0.868	96	0.644	(0.565, 0.718)	3.5e-11
NA19728	MXL	1	285	266	0.517	3.23e-11	1	285	0.517	(0.476, 0.559)	3.23e-11
NA18591	CHB	1	170	130	0.567	3.08e-11	1	170	0.567	(0.51, 0.622)	3.08e-11
HG01537	IBS	1	407	410	0.498	3.48e-12	0.982	399	0.493	(0.459, 0.528)	3.05e-11
HG00445	CHS	1	252	223	0.531	1.5e-11	0.993	250	0.529	(0.483, 0.573)	2.95e-11
HG00234	GBR	0	165	100	0.623	7.29e-16	0.869	143	0.588	(0.526, 0.649)	2.53e-11
NA10847	CEU	0	126	82	0.606	2.35e-11	1	126	0.606	(0.538, 0.67)	2.35e-11
HG03736	STU	1	383	388	0.497	2.28e-11	1	383	0.497	(0.462, 0.532)	2.28e-11
NA18595	CHB	0	161	85	0.654	1.65e-18	0.799	129	0.603	(0.536, 0.667)	2.25e-11
HG02390	CDX	1	354	323	0.523	2.42e-14	0.939	332	0.507	(0.469, 0.545)	2.21e-11
NA18535	CHB	1	182	138	0.569	4.28e-12	0.981	178	0.563	(0.508, 0.617)	2.18e-11
NA20906	GIH	1	160	118	0.576	2.16e-11	1	160	0.576	(0.517, 0.633)	2.16e-11
HG00245	GBR	1	230	198	0.537	2.13e-11	1	230	0.537	(0.49, 0.584)	2.13e-11
NA11933	CEU	1	409	421	0.493	2.05e-11	1	409	0.493	(0.459, 0.527)	2.05e-11
HG03631	PJL	1	128	53	0.707	2.38e-19	0.761	97	0.647	(0.568, 0.72)	2.04e-11
HG00580	CHS	1	267	236	0.531	3.62e-12	0.983	262	0.526	(0.482, 0.57)	1.95e-11
HG01389	CLM	1	402	377	0.516	6.81e-15	0.933	375	0.499	(0.463, 0.534)	1.94e-11
HG04118	ITU	0	54	9	0.857	2.31e-15	0.799	43	0.827	(0.708, 0.911)	1.73e-11
HG00272	FIN	1	74	32	0.698	1.65e-11	1	74	0.698	(0.606, 0.779)	1.65e-11
HG02128	KHV	0	323	310	0.51	1.47e-11	1	323	0.51	(0.471, 0.549)	1.47e-11
NA19075	JPT	1	281	258	0.521	1.44e-11	1	281	0.521	(0.479, 0.563)	1.44e-11
HG00881	CDX	1	328	316	0.509	1.38e-11	1	328	0.509	(0.471, 0.548)	1.38e-11
HG00266	FIN	0	138	88	0.611	1.23e-12	0.965	133	0.602	(0.536, 0.665)	1.33e-11
NA20529	TSI	0	158	53	0.749	6.4e-28	0.618	98	0.649	(0.571, 0.722)	1.18e-11
NA19473	LWK	0	74	25	0.747	5.33e-14	0.897	66	0.725	(0.628, 0.809)	1.17e-11
NA18571	CHB	1	278	239	0.538	1.9e-13	0.957	266	0.527	(0.483, 0.57)	1.17e-11
HG00717	CHS	1	178	136	0.567	1.06e-11	1	178	0.567	(0.512, 0.621)	1.06e-11
HG01183	PUR	1	238	205	0.537	1.02e-11	1	238	0.537	(0.491, 0.583)	1.02e-11
NA18525	CHB	0	179	137	0.566	1.01e-11	1	179	0.566	(0.511, 0.62)	1.01e-11
HG02040	KHV	0	84	33	0.718	6.23e-14	0.91	76	0.697	(0.607, 0.777)	9.93e-12
HG04180	BEB	1	270	243	0.526	9.33e-12	1	270	0.526	(0.483, 0.569)	9.33e-12
HG03640	PJL	1	154	109	0.586	8e-12	1	154	0.586	(0.525, 0.644)	8e-12
NA18543	CHB	1	415	424	0.495	7.66e-12	1	415	0.495	(0.461, 0.528)	7.66e-12
HG00186	FIN	1	283	258	0.523	7.54e-12	1	283	0.523	(0.481, 0.565)	7.54e-12
HG02798	GWD	0	129	55	0.701	5.71e-19	0.782	101	0.647	(0.57, 0.719)	7.32e-12
NA19741	MXL	0	265	236	0.529	7.13e-12	1	265	0.529	(0.485, 0.572)	7.13e-12
HG00341	FIN	1	327	297	0.524	1.52e-13	0.964	315	0.515	(0.475, 0.554)	6.96e-12
HG00478	CHS	0	148	53	0.736	5.51e-25	0.667	99	0.651	(0.573, 0.724)	6.83e-12
HG03838	STU	1	180	137	0.568	6.73e-12	1	180	0.568	(0.513, 0.622)	6.73e-12
NA21141	GIH	1	343	318	0.519	2.23e-13	0.967	332	0.511	(0.472, 0.549)	6.72e-12
HG00285	FIN	1	321	304	0.514	6.24e-12	1	321	0.514	(0.474, 0.553)	6.24e-12
HG01197	PUR	1	236	201	0.54	6.22e-12	1	236	0.54	(0.493, 0.586)	6.22e-12
HG00641	PUR	1	173	129	0.573	6.13e-12	1	173	0.573	(0.517, 0.628)	6.13e-12
HG01468	CLM	1	163	72	0.694	1.11e-22	0.733	119	0.623	(0.553, 0.689)	5.72e-12
HG01797	CDX	1	346	311	0.527	1.3e-14	0.945	327	0.513	(0.474, 0.551)	5.57e-12
HG01882	ACB	1	378	370	0.505	1.73e-12	0.99	374	0.503	(0.467, 0.539)	5.48e-12
HG02433	ACB	1	133	86	0.607	5.32e-12	1	133	0.607	(0.542, 0.67)	5.32e-12
HG01678	IBS	1	384	354	0.52	5.46e-15	0.942	362	0.506	(0.469, 0.542)	4.55e-12
HG04075	STU	1	314	294	0.516	4.46e-12	1	314	0.516	(0.477, 0.556)	4.46e-12
HG02253	PEL	1	339	325	0.511	4.41e-12	1	339	0.511	(0.473, 0.548)	4.41e-12
HG01700	IBS	1	424	403	0.513	4.97e-15	0.945	401	0.499	(0.464, 0.533)	4.03e-12
HG02312	PEL	1	122	52	0.701	4.78e-18	0.815	99	0.656	(0.577, 0.728)	3.77e-12
HG03538	GWD	0	78	30	0.722	2.73e-13	0.947	74	0.712	(0.62, 0.792)	3.63e-12
NA19324	LWK	1	246	210	0.539	2.67e-12	1	246	0.539	(0.494, 0.585)	2.67e-12
HG03925	BEB	1	509	541	0.485	2.58e-12	1	509	0.485	(0.455, 0.515)	2.58e-12
HG01939	PEL	0	117	53	0.688	2.09e-16	0.866	101	0.656	(0.578, 0.727)	2.26e-12
HG02351	CDX	0	205	145	0.586	3.66e-15	0.929	190	0.567	(0.514, 0.619)	2.13e-12
HG00654	CHS	1	350	328	0.516	3.17e-13	0.984	344	0.512	(0.474, 0.55)	2.01e-12
HG02391	CDX	1	345	308	0.528	7.95e-15	0.952	328	0.516	(0.477, 0.554)	1.94e-12
HG00705	CHS	1	279	174	0.616	1.78e-24	0.774	216	0.554	(0.504, 0.603)	1.86e-12
NA20888	GIH	0	144	95	0.603	1.81e-12	1	144	0.603	(0.54, 0.663)	1.81e-12
HG02885	GWD	0	76	29	0.724	4.45e-13	0.968	74	0.718	(0.626, 0.798)	1.64e-12
HG00309	FIN	0	105	47	0.691	4.4e-15	0.907	95	0.669	(0.589, 0.742)	1.64e-12
HG01161	PUR	1	96	29	0.768	4.89e-19	0.769	74	0.718	(0.626, 0.798)	1.64e-12
NA20334	ASW	1	232	192	0.547	1.61e-12	1	232	0.547	(0.5, 0.594)	1.61e-12
HG03006	BEB	1	134	58	0.698	2.35e-19	0.795	107	0.648	(0.574, 0.718)	1.58e-12
NA18645	CHB	0	124	38	0.765	8.35e-24	0.687	85	0.691	(0.606, 0.768)	1.44e-12
HG00190	FIN	1	284	253	0.529	1.38e-12	1	284	0.529	(0.487, 0.571)	1.38e-12
HG02814	GWD	1	427	431	0.498	1.29e-12	1	427	0.498	(0.464, 0.531)	1.29e-12
HG02224	IBS	1	122	72	0.629	1.24e-12	1	122	0.629	(0.559, 0.695)	1.24e-12
HG01869	KHV	0	114	51	0.691	3.15e-16	0.879	100	0.662	(0.584, 0.734)	1.17e-12
HG03045	GWD	0	81	31	0.723	8.68e-14	0.955	77	0.713	(0.623, 0.792)	1.16e-12
HG01796	CDX	1	420	382	0.524	8.11e-17	0.926	389	0.505	(0.469, 0.54)	1.12e-12
HG01142	CLM	1	408	406	0.501	1.1e-12	1	408	0.501	(0.467, 0.536)	1.1e-12
HG03823	BEB	1	359	344	0.511	1.04e-12	1	359	0.511	(0.474, 0.548)	1.04e-12
HG01945	PEL	1	190	143	0.571	1.01e-12	1	190	0.571	(0.517, 0.623)	1.01e-12
HG00479	CHS	1	251	179	0.584	6.79e-18	0.884	222	0.554	(0.505, 0.602)	9.94e-13
HG04239	ITU	1	380	370	0.507	9.65e-13	1	380	0.507	(0.471, 0.542)	9.65e-13
HG00464	CHS	1	265	229	0.536	9.47e-13	1	265	0.536	(0.492, 0.58)	9.47e-13
HG01694	IBS	1	316	266	0.543	8.69e-16	0.938	296	0.527	(0.485, 0.568)	9.13e-13
HG02292	PEL	1	282	249	0.531	8.76e-13	1	282	0.531	(0.489, 0.573)	8.76e-13
HG01695	IBS	1	329	273	0.547	6.74e-17	0.919	302	0.525	(0.484, 0.566)	8.49e-13
NA12275	CEU	1	232	190	0.55	8.43e-13	1	232	0.55	(0.502, 0.597)	8.43e-13
HG01524	IBS	1	354	212	0.625	2.05e-32	0.709	251	0.542	(0.497, 0.587)	8.15e-13
NA07048	CEU	1	142	78	0.645	8.82e-16	0.906	129	0.623	(0.556, 0.687)	7.76e-13
HG02187	CDX	0	164	114	0.59	7.49e-13	1	164	0.59	(0.531, 0.647)	7.49e-13
HG01865	KHV	1	206	160	0.563	7.43e-13	1	206	0.563	(0.512, 0.613)	7.43e-13
HG01029	CDX	1	376	356	0.514	1.11e-13	0.983	370	0.51	(0.473, 0.546)	6.85e-13
NA20901	GIH	1	180	131	0.579	6.84e-13	1	180	0.579	(0.523, 0.633)	6.84e-13
HG00584	CHS	1	290	164	0.639	4.03e-29	0.723	210	0.561	(0.511, 0.611)	6.22e-13
HG02367	CDX	1	343	306	0.529	8.91e-15	0.963	330	0.519	(0.48, 0.558)	6.21e-13
HG02219	IBS	0	72	26	0.735	5.05e-13	1	72	0.735	(0.641, 0.814)	5.05e-13
HG01625	IBS	1	268	115	0.7	4.36e-37	0.619	166	0.591	(0.533, 0.647)	4.66e-13
HG00240	GBR	1	273	236	0.536	4.53e-13	1	273	0.536	(0.493, 0.579)	4.53e-13
NA19731	MXL	1	268	230	0.538	4.42e-13	1	268	0.538	(0.494, 0.582)	4.42e-13
NA12813	CEU	1	257	143	0.642	1.37e-26	0.746	192	0.573	(0.52, 0.625)	4.4e-13
HG00332	FIN	1	412	407	0.503	4.4e-13	1	412	0.503	(0.469, 0.537)	4.4e-13
HG00367	FIN	1	92	25	0.786	1.41e-19	0.773	71	0.74	(0.646, 0.819)	4.14e-13
HG01375	CLM	1	347	304	0.533	1.3e-15	0.951	330	0.521	(0.482, 0.559)	3.69e-13
NA18596	CHB	1	430	428	0.501	2.9e-13	1	430	0.501	(0.468, 0.535)	2.9e-13
HG03989	STU	0	73	26	0.737	2.57e-13	1	73	0.737	(0.645, 0.816)	2.57e-13
NA12829	CEU	1	206	157	0.567	2.51e-13	1	206	0.567	(0.516, 0.618)	2.51e-13
HG01362	CLM	0	174	122	0.588	2.46e-13	1	174	0.588	(0.531, 0.643)	2.46e-13
HG01926	PEL	1	216	168	0.562	2.34e-13	1	216	0.562	(0.513, 0.611)	2.34e-13
NA19712	ASW	0	68	15	0.819	1.05e-16	0.855	58	0.795	(0.692, 0.875)	2.22e-13
NA19091	JPT	1	289	252	0.534	1.87e-13	1	289	0.534	(0.492, 0.576)	1.87e-13
HG01841	KHV	1	329	300	0.523	1.77e-13	1	329	0.523	(0.484, 0.562)	1.77e-13
HG01092	PUR	1	147	93	0.612	1.7e-13	1	147	0.612	(0.55, 0.672)	1.7e-13
NA18620	CHB	1	344	318	0.52	1.62e-13	1	344	0.52	(0.482, 0.558)	1.62e-13
NA19092	YRI	1	148	47	0.759	2.4e-27	0.668	99	0.678	(0.599, 0.75)	1.59e-13
HG01850	KHV	1	366	340	0.518	4.44e-14	0.99	362	0.516	(0.479, 0.553)	1.55e-13
HG01685	IBS	1	356	309	0.535	2.47e-16	0.947	337	0.522	(0.483, 0.56)	1.45e-13
HG01174	PUR	1	302	263	0.535	5.07e-14	0.989	299	0.532	(0.491, 0.573)	1.43e-13
NA18536	CHB	1	495	508	0.494	1.41e-13	1	495	0.494	(0.463, 0.524)	1.41e-13
NA21128	GIH	1	261	218	0.545	1.38e-13	1	261	0.545	(0.5, 0.589)	1.38e-13
HG03636	PJL	1	130	51	0.718	1.41e-20	0.802	104	0.671	(0.594, 0.741)	1.18e-13
HG02050	KHV	0	165	62	0.727	1.45e-26	0.702	116	0.652	(0.58, 0.719)	1.18e-13
NA20525	TSI	0	197	145	0.576	1.16e-13	1	197	0.576	(0.523, 0.628)	1.16e-13
HG00189	FIN	1	282	242	0.538	1.13e-13	1	282	0.538	(0.495, 0.581)	1.13e-13
HG01791	GBR	1	421	406	0.509	2.53e-14	0.989	416	0.506	(0.472, 0.54)	1.1e-13
NA20799	TSI	1	104	25	0.806	1.78e-23	0.705	73	0.745	(0.652, 0.823)	1.06e-13
NA18964	JPT	1	217	94	0.698	3.94e-30	0.685	149	0.613	(0.551, 0.673)	1.03e-13
NA21123	GIH	0	178	121	0.595	2.65e-14	0.985	175	0.591	(0.535, 0.646)	1.03e-13
HG00531	CHS	1	435	429	0.503	8.75e-14	1	435	0.503	(0.47, 0.537)	8.75e-14
HG02130	KHV	1	324	272	0.544	3.07e-16	0.952	308	0.531	(0.49, 0.571)	8.59e-14
HG00628	CHS	1	94	27	0.777	2.71e-19	0.805	76	0.738	(0.647, 0.815)	8.15e-14
NA19117	YRI	0	150	45	0.769	8.36e-29	0.651	98	0.685	(0.606, 0.757)	7.44e-14
HG01086	PUR	1	383	363	0.513	7.33e-14	1	383	0.513	(0.478, 0.549)	7.33e-14
NA20800	TSI	1	105	44	0.705	4.93e-16	0.92	97	0.688	(0.608, 0.76)	6.79e-14
NA19019	LWK	0	135	79	0.631	6.1e-14	1	135	0.631	(0.565, 0.693)	6.1e-14
HG00361	FIN	1	163	76	0.682	1.77e-21	0.807	132	0.635	(0.568, 0.698)	5.85e-14
HG02291	PEL	1	320	285	0.529	5.77e-14	1	320	0.529	(0.489, 0.568)	5.77e-14
HG01815	CDX	1	444	437	0.504	4.06e-14	0.997	443	0.503	(0.47, 0.536)	5.4e-14
NA19782	MXL	1	197	143	0.579	5.29e-14	1	197	0.579	(0.526, 0.631)	5.29e-14
HG00181	FIN	1	323	288	0.529	4.86e-14	1	323	0.529	(0.489, 0.568)	4.86e-14
HG01809	CDX	1	403	375	0.518	3e-15	0.977	394	0.512	(0.477, 0.548)	4.86e-14
HG02072	KHV	1	539	490	0.524	4.43e-21	0.899	485	0.497	(0.466, 0.529)	4.79e-14
HG00321	FIN	1	289	148	0.661	6.89e-33	0.699	202	0.577	(0.525, 0.628)	4.44e-14
HG00262	GBR	1	177	65	0.731	6.69e-29	0.686	121	0.651	(0.58, 0.716)	4.41e-14
NA20813	TSI	0	87	35	0.713	4.41e-14	1	87	0.713	(0.629, 0.788)	4.41e-14
HG04146	BEB	1	70	1	0.986	1.78e-29	0.477	33	0.971	(0.871, 0.997)	4.39e-14
NA12413	CEU	1	462	460	0.501	4.2e-14	1	462	0.501	(0.469, 0.533)	4.2e-14
HG01079	PUR	1	124	34	0.785	1.39e-25	0.698	86	0.717	(0.632, 0.791)	3.8e-14
HG00280	FIN	1	176	61	0.743	4.12e-30	0.662	117	0.657	(0.585, 0.724)	3.75e-14
HG03713	ITU	1	135	78	0.634	3.59e-14	1	135	0.634	(0.568, 0.696)	3.59e-14
HG03702	PJL	1	256	208	0.552	3.56e-14	1	256	0.552	(0.506, 0.597)	3.56e-14
HG01598	KHV	1	300	230	0.566	2.33e-18	0.915	275	0.545	(0.501, 0.588)	3.55e-14
HG01704	IBS	1	219	166	0.569	3.37e-14	1	219	0.569	(0.519, 0.618)	3.37e-14
HG00543	CHS	1	463	450	0.507	3.25e-15	0.983	455	0.503	(0.47, 0.535)	3.28e-14
HG04059	ITU	1	123	53	0.699	5.37e-18	0.889	109	0.673	(0.598, 0.742)	2.38e-14
NA19908	ASW	1	93	31	0.75	2.71e-17	0.888	83	0.728	(0.641, 0.803)	2.33e-14
NA20766	TSI	1	91	17	0.843	1.79e-23	0.699	64	0.79	(0.692, 0.868)	2.31e-14
NA18570	CHB	1	320	271	0.541	9.57e-16	0.971	311	0.534	(0.494, 0.575)	2.3e-14
NA20759	TSI	1	351	319	0.524	2.21e-14	1	351	0.524	(0.486, 0.562)	2.21e-14
HG02373	CDX	1	358	302	0.542	1.49e-17	0.941	337	0.527	(0.489, 0.566)	2.18e-14
HG00864	CDX	1	356	325	0.523	2.16e-14	1	356	0.523	(0.485, 0.56)	2.16e-14
NA18631	CHB	1	165	107	0.607	2.14e-14	1	165	0.607	(0.548, 0.663)	2.14e-14
HG01413	PUR	1	448	439	0.505	2.02e-14	1	448	0.505	(0.472, 0.538)	2.02e-14
NA20753	TSI	1	476	463	0.507	1.49e-15	0.981	467	0.502	(0.47, 0.534)	1.99e-14
HG00120	GBR	1	64	0	1	6.98e-29	0.471	30	1	(0.92, 1)	1.95e-14
HG02938	ESN	0	212	156	0.576	1.42e-14	1	212	0.576	(0.525, 0.626)	1.42e-14
NA19783	MXL	1	288	242	0.543	1.31e-14	1	288	0.543	(0.501, 0.585)	1.31e-14
NA18520	YRI	0	101	40	0.716	2.85e-16	0.937	95	0.704	(0.623, 0.776)	1.28e-14
NA12776	CEU	1	491	491	0.5	1.13e-14	1	491	0.5	(0.469, 0.531)	1.13e-14
HG03539	GWD	1	105	24	0.814	2.52e-24	0.714	75	0.758	(0.667, 0.834)	1.05e-14
HG02232	IBS	1	401	377	0.515	9.29e-15	1	401	0.515	(0.48, 0.55)	9.29e-15
HG01586	PJL	1	156	96	0.619	8.79e-15	1	156	0.619	(0.558, 0.677)	8.79e-15
NA21105	GIH	1	268	189	0.586	2.35e-19	0.908	243	0.562	(0.515, 0.609)	8.43e-15
NA19000	JPT	1	206	85	0.708	4.57e-30	0.705	145	0.63	(0.567, 0.691)	8.33e-15
NA20869	GIH	1	167	107	0.609	8.24e-15	1	167	0.609	(0.551, 0.666)	8.24e-15
HG01710	IBS	0	119	46	0.721	3.11e-19	0.863	103	0.691	(0.614, 0.761)	7.3e-15
HG00337	FIN	1	321	247	0.565	2.26e-19	0.917	294	0.543	(0.501, 0.585)	7.02e-15
HG01765	IBS	1	300	254	0.542	6.96e-15	1	300	0.542	(0.5, 0.583)	6.96e-15
HG02060	KHV	1	403	372	0.52	1.38e-15	0.988	398	0.517	(0.482, 0.552)	6.7e-15
HG04186	BEB	1	127	45	0.738	6.82e-22	0.801	102	0.694	(0.616, 0.764)	6.59e-15
NA20544	TSI	1	401	362	0.526	1.85e-16	0.973	390	0.519	(0.483, 0.554)	6.45e-15
HG02013	ACB	1	334	256	0.566	3.08e-20	0.905	302	0.541	(0.5, 0.582)	6.26e-15
HG03874	ITU	0	68	2	0.971	3.56e-27	0.565	38	0.95	(0.849, 0.989)	6.25e-15
HG03490	PJL	1	141	59	0.705	6.4e-21	0.839	118	0.667	(0.595, 0.733)	6.21e-15
NA20884	GIH	0	191	125	0.604	3.78e-16	0.97	185	0.597	(0.541, 0.65)	6.15e-15
HG00530	CHS	1	308	263	0.539	6.15e-15	1	308	0.539	(0.498, 0.58)	6.15e-15
HG01242	PUR	0	80	22	0.784	3.82e-17	0.913	73	0.768	(0.676, 0.844)	6.12e-15
NA19070	JPT	1	158	50	0.76	3.9e-29	0.683	108	0.684	(0.608, 0.752)	5.81e-15
NA18976	JPT	0	90	34	0.726	2.81e-15	0.99	89	0.724	(0.64, 0.797)	5.41e-15
HG03888	STU	1	149	88	0.629	5.14e-15	1	149	0.629	(0.566, 0.688)	5.14e-15
HG02184	CDX	0	194	134	0.591	4.97e-15	1	194	0.591	(0.538, 0.644)	4.97e-15
NA18526	CHB	1	287	150	0.657	6.96e-32	0.728	209	0.582	(0.531, 0.632)	4.84e-15
HG01811	CDX	1	262	116	0.693	3.47e-35	0.677	177	0.604	(0.547, 0.659)	4.56e-15
NA20798	TSI	0	113	54	0.677	4.44e-15	1	113	0.677	(0.603, 0.744)	4.44e-15
HG00500	CHS	1	279	205	0.576	1.2e-18	0.929	259	0.558	(0.513, 0.603)	4.08e-15
HG01845	KHV	1	367	332	0.525	3.89e-15	1	367	0.525	(0.488, 0.562)	3.89e-15
HG01398	PUR	1	146	52	0.737	8.84e-25	0.76	111	0.681	(0.607, 0.749)	3.8e-15
NA20859	GIH	0	132	71	0.65	3.57e-15	1	132	0.65	(0.583, 0.713)	3.57e-15
NA20528	TSI	0	188	95	0.664	2.04e-22	0.833	157	0.623	(0.562, 0.681)	3.23e-15
HG00353	FIN	1	321	275	0.539	2.25e-15	0.996	320	0.538	(0.498, 0.578)	3.21e-15
HG00364	FIN	0	186	105	0.639	2.07e-19	0.898	167	0.614	(0.555, 0.67)	3.18e-15
HG00536	CHS	1	456	441	0.508	3.1e-15	1	456	0.508	(0.476, 0.541)	3.1e-15
HG01855	KHV	1	487	480	0.504	3.04e-15	1	487	0.504	(0.472, 0.535)	3.04e-15
HG03458	MSL	0	75	22	0.773	1.46e-15	0.988	74	0.771	(0.68, 0.846)	2.99e-15
HG02355	CDX	1	410	365	0.529	2.13e-17	0.963	395	0.52	(0.484, 0.555)	2.87e-15
NA19089	JPT	1	358	320	0.528	2.87e-15	1	358	0.528	(0.49, 0.565)	2.87e-15
HG03600	BEB	1	214	116	0.648	3.23e-23	0.833	178	0.605	(0.549, 0.66)	2.84e-15
HG04185	BEB	1	161	65	0.712	2.11e-24	0.78	126	0.66	(0.59, 0.724)	2.77e-15
NA19901	ASW	1	69	0	1	5.33e-31	0.467	32	1	(0.925, 1)	2.73e-15
NA11881	CEU	0	241	167	0.591	3.97e-18	0.937	226	0.575	(0.526, 0.623)	2.67e-15
NA20291	ASW	1	202	141	0.589	2.64e-15	1	202	0.589	(0.536, 0.64)	2.64e-15
HG02402	CDX	1	407	362	0.529	2.52e-17	0.965	393	0.521	(0.485, 0.556)	2.48e-15
NA20543	TSI	1	475	440	0.519	7.21e-18	0.96	456	0.509	(0.476, 0.542)	2.44e-15
NA18977	JPT	0	201	75	0.728	4.04e-32	0.683	137	0.646	(0.58, 0.708)	2.37e-15
HG02784	PJL	1	90	33	0.732	1.21e-15	0.991	89	0.73	(0.646, 0.802)	2.36e-15
NA18533	CHB	1	219	159	0.579	2.33e-15	1	219	0.579	(0.529, 0.628)	2.33e-15
HG03629	PJL	1	154	61	0.716	8.01e-24	0.793	122	0.667	(0.596, 0.732)	2.23e-15
HG03692	STU	0	99	41	0.707	2.21e-15	1	99	0.707	(0.628, 0.778)	2.21e-15
HG01805	CDX	1	288	130	0.689	1.01e-37	0.668	192	0.596	(0.542, 0.649)	2.21e-15
HG00443	CHS	1	228	104	0.687	5.93e-30	0.731	167	0.616	(0.557, 0.673)	1.96e-15
HG01927	PEL	0	112	40	0.737	2.07e-19	0.879	98	0.71	(0.631, 0.781)	1.94e-15
HG03944	STU	1	154	91	0.629	1.9e-15	1	154	0.629	(0.567, 0.687)	1.9e-15
HG04134	BEB	1	172	109	0.612	1.9e-15	1	172	0.612	(0.554, 0.668)	1.9e-15
HG00698	CHS	1	319	259	0.552	3.06e-17	0.964	308	0.543	(0.502, 0.584)	1.81e-15
HG02380	CDX	1	399	362	0.524	3.57e-16	0.987	394	0.521	(0.486, 0.557)	1.8e-15
HG01577	PEL	1	388	323	0.546	1.88e-19	0.933	362	0.528	(0.491, 0.566)	1.73e-15
NA11920	CEU	1	132	49	0.729	7.47e-22	0.825	109	0.69	(0.615, 0.758)	1.59e-15
HG02048	KHV	1	594	614	0.492	1.53e-15	1	594	0.492	(0.464, 0.52)	1.53e-15
HG00145	GBR	1	126	64	0.663	1.5e-15	0.998	126	0.663	(0.594, 0.727)	1.5e-15
HG01896	ACB	1	333	167	0.666	1.56e-38	0.686	228	0.577	(0.528, 0.625)	1.15e-15
HG04176	BEB	1	477	463	0.507	1.11e-15	1	477	0.507	(0.476, 0.539)	1.11e-15
HG01872	KHV	1	607	629	0.491	1.05e-15	1	607	0.491	(0.463, 0.519)	1.05e-15
NA20527	TSI	0	236	157	0.601	5.11e-19	0.929	219	0.582	(0.532, 0.632)	1.05e-15
HG01440	CLM	0	43	1	0.977	3.13e-18	0.868	37	0.974	(0.884, 0.997)	9.67e-16
HG02974	ESN	0	93	31	0.75	2.71e-17	0.948	88	0.739	(0.656, 0.812)	8.23e-16
HG00657	CHS	1	423	394	0.518	7.14e-16	1	423	0.518	(0.483, 0.552)	7.14e-16
HG01917	PEL	1	426	386	0.525	3.35e-17	0.979	417	0.519	(0.485, 0.554)	6.08e-16
HG02554	ACB	1	409	376	0.521	5.78e-16	1	409	0.521	(0.486, 0.556)	5.78e-16
HG02356	CDX	1	306	238	0.562	3.67e-18	0.959	293	0.552	(0.509, 0.594)	5.71e-16
HG00451	CHS	1	330	281	0.54	5.61e-16	1	330	0.54	(0.5, 0.579)	5.61e-16
HG02146	PEL	1	441	389	0.531	5.18e-19	0.952	420	0.519	(0.485, 0.553)	5.1e-16
HG00375	FIN	1	379	324	0.539	6.57e-18	0.969	367	0.531	(0.494, 0.568)	4.24e-16
NA19740	MXL	0	213	87	0.71	2.58e-31	0.716	153	0.638	(0.575, 0.696)	3.8e-16
HG02142	KHV	0	202	83	0.709	1.23e-29	0.736	149	0.642	(0.579, 0.702)	3.47e-16
HG01932	PEL	1	166	83	0.667	2.96e-20	0.897	149	0.642	(0.579, 0.702)	3.47e-16
NA20877	GIH	1	147	67	0.687	5.18e-20	0.899	132	0.663	(0.596, 0.726)	3.23e-16
HG01853	KHV	1	441	413	0.516	3.18e-16	1	441	0.516	(0.483, 0.55)	3.18e-16
NA20585	TSI	1	471	450	0.511	3.01e-16	1	471	0.511	(0.479, 0.544)	3.01e-16
HG03040	GWD	0	131	45	0.744	4.58e-23	0.819	107	0.704	(0.628, 0.772)	2.99e-16
HG03604	BEB	1	444	416	0.516	2.66e-16	1	444	0.516	(0.483, 0.55)	2.66e-16
HG02722	GWD	0	83	26	0.761	2.58e-16	1	83	0.761	(0.675, 0.834)	2.58e-16
HG00326	FIN	1	305	162	0.653	4.29e-33	0.743	227	0.584	(0.534, 0.632)	2.43e-16
NA07357	CEU	0	191	124	0.606	2.39e-16	1	191	0.606	(0.552, 0.659)	2.39e-16
HG01479	CLM	1	138	72	0.657	2.37e-16	1	138	0.657	(0.591, 0.719)	2.37e-16
HG00373	FIN	1	118	54	0.686	2.29e-16	1	118	0.686	(0.614, 0.752)	2.29e-16
HG01936	PEL	0	110	47	0.701	2.04e-16	1	110	0.701	(0.626, 0.768)	2.04e-16
NA20802	TSI	1	126	52	0.708	3.92e-19	0.919	116	0.69	(0.618, 0.757)	1.9e-16
HG01707	IBS	1	265	203	0.566	1.85e-16	1	265	0.566	(0.521, 0.611)	1.85e-16
NA18953	JPT	1	215	78	0.734	4.97e-35	0.674	145	0.65	(0.586, 0.711)	1.74e-16
HG00100	GBR	1	84	1	0.988	2.55e-35	0.469	39	0.975	(0.889, 0.997)	1.43e-16
NA19773	MXL	1	287	227	0.558	1.41e-16	1	287	0.558	(0.515, 0.601)	1.41e-16
HG00342	FIN	1	273	130	0.677	7.12e-34	0.724	198	0.604	(0.55, 0.655)	1.37e-16
HG01794	CDX	1	372	326	0.533	1.36e-16	1	372	0.533	(0.496, 0.57)	1.36e-16
NA19079	JPT	1	302	244	0.553	1.36e-16	1	302	0.553	(0.511, 0.594)	1.36e-16
HG03663	PJL	1	136	47	0.743	9.19e-24	0.815	111	0.703	(0.628, 0.77)	1.1e-16
HG00662	CHS	1	288	142	0.67	2.91e-34	0.73	210	0.597	(0.545, 0.647)	1.09e-16
HG03024	GWD	0	91	31	0.746	1.07e-16	1	91	0.746	(0.664, 0.817)	1.07e-16
HG03476	MSL	1	115	42	0.732	1.56e-19	0.914	105	0.714	(0.638, 0.783)	1.06e-16
HG00472	CHS	1	284	203	0.583	6.41e-20	0.941	267	0.568	(0.523, 0.612)	8.2e-17
HG00174	FIN	1	430	394	0.522	7.71e-17	1	430	0.522	(0.488, 0.556)	7.71e-17
HG03469	MSL	0	98	36	0.731	7.61e-17	1	98	0.731	(0.652, 0.801)	7.61e-17
HG01951	PEL	1	148	55	0.729	3.01e-24	0.816	121	0.688	(0.616, 0.752)	7.56e-17
NA06986	CEU	1	228	158	0.591	3.01e-17	0.993	226	0.589	(0.539, 0.637)	7.33e-17
HG03792	ITU	1	459	429	0.517	6.63e-17	1	459	0.517	(0.484, 0.55)	6.63e-17
HG03049	GWD	0	104	35	0.748	5.5e-19	0.935	97	0.735	(0.655, 0.804)	6.31e-17
HG01055	PUR	0	104	35	0.748	5.5e-19	0.932	97	0.735	(0.655, 0.804)	6.31e-17
HG03672	STU	1	425	387	0.523	6.07e-17	1	425	0.523	(0.489, 0.558)	6.07e-17
HG00734	PUR	1	260	190	0.578	1.11e-17	0.984	256	0.574	(0.528, 0.619)	6e-17
HG03470	MSL	1	385	338	0.533	4.94e-17	1	385	0.533	(0.496, 0.569)	4.94e-17
NA19391	LWK	1	477	450	0.515	4.85e-17	1	477	0.515	(0.482, 0.547)	4.85e-17
HG03645	STU	1	456	424	0.518	4.76e-17	1	456	0.518	(0.485, 0.551)	4.76e-17
HG01817	CDX	1	325	174	0.651	8.75e-35	0.744	242	0.582	(0.534, 0.628)	4.51e-17
HG01513	IBS	1	352	281	0.556	1.59e-19	0.957	337	0.545	(0.506, 0.584)	4.46e-17
NA20321	ASW	1	374	324	0.536	3.81e-17	1	374	0.536	(0.499, 0.573)	3.81e-17
HG01980	PEL	0	183	109	0.627	8.15e-18	0.985	180	0.623	(0.566, 0.677)	3.7e-17
NA18599	CHB	1	341	278	0.551	3.86e-18	0.983	335	0.546	(0.507, 0.586)	3.61e-17
NA20589	TSI	1	426	375	0.532	1.59e-18	0.98	417	0.527	(0.492, 0.561)	3.27e-17
HG03019	PJL	1	112	35	0.762	2.12e-21	0.877	98	0.737	(0.657, 0.806)	3.23e-17
HG02012	ACB	1	428	388	0.525	2.99e-17	1	428	0.525	(0.49, 0.559)	2.99e-17
HG03741	STU	1	135	42	0.763	1.77e-25	0.796	107	0.718	(0.642, 0.786)	2.93e-17
HG01095	PUR	1	107	19	0.849	7.26e-28	0.71	76	0.8	(0.711, 0.871)	2.72e-17
HG00476	CHS	1	327	164	0.666	7.14e-38	0.714	234	0.588	(0.539, 0.636)	2.55e-17
HG01804	CDX	1	393	325	0.547	5.64e-20	0.957	376	0.536	(0.499, 0.573)	2.54e-17
HG01923	PEL	1	387	338	0.534	2.49e-17	0.999	387	0.534	(0.497, 0.57)	2.49e-17
HG01768	IBS	1	336	278	0.547	2.49e-17	1	336	0.547	(0.508, 0.586)	2.49e-17
HG02505	ACB	0	55	2	0.965	7.6e-22	0.805	44	0.957	(0.868, 0.991)	2.32e-17
NA18871	YRI	1	92	2	0.979	4.54e-37	0.48	44	0.957	(0.868, 0.991)	2.32e-17
HG02389	CDX	1	370	294	0.557	1.25e-20	0.946	350	0.543	(0.505, 0.582)	2.26e-17
HG02360	CDX	1	275	120	0.696	2.24e-37	0.698	192	0.615	(0.561, 0.668)	2.23e-17
NA12156	CEU	1	268	169	0.613	3.37e-23	0.892	239	0.586	(0.538, 0.633)	2.21e-17
NA19009	JPT	1	263	195	0.574	2.15e-17	1	263	0.574	(0.529, 0.619)	2.15e-17
HG02374	CDX	1	345	274	0.557	2.2e-19	0.966	333	0.549	(0.509, 0.588)	2.11e-17
HG02396	CDX	1	435	394	0.525	1.52e-17	0.999	434	0.524	(0.49, 0.558)	2.11e-17
NA12287	CEU	1	411	366	0.529	2.01e-17	1	411	0.529	(0.494, 0.564)	2.01e-17
HG01682	IBS	1	418	361	0.537	4.36e-19	0.974	407	0.53	(0.495, 0.565)	1.91e-17
HG00187	FIN	0	128	59	0.684	1.8e-17	1	128	0.684	(0.615, 0.748)	1.8e-17
HG03111	ESN	1	464	430	0.519	1.78e-17	1	464	0.519	(0.486, 0.552)	1.78e-17
HG02725	PJL	1	135	65	0.675	1.62e-17	1	135	0.675	(0.608, 0.737)	1.62e-17
HG04177	BEB	0	238	167	0.588	1.51e-17	1	238	0.588	(0.539, 0.635)	1.51e-17
HG02233	IBS	1	422	377	0.528	1.08e-17	0.998	421	0.528	(0.493, 0.562)	1.5e-17
HG03971	ITU	1	583	578	0.502	1.48e-17	1	583	0.502	(0.473, 0.531)	1.48e-17
NA18745	CHB	0	186	111	0.626	4.98e-18	0.99	184	0.624	(0.567, 0.678)	1.36e-17
NA11931	CEU	1	373	209	0.641	2.41e-37	0.744	277	0.57	(0.526, 0.613)	1.25e-17
HG00355	FIN	0	207	134	0.607	1.22e-17	1	207	0.607	(0.554, 0.658)	1.22e-17
HG01060	PUR	1	450	411	0.523	1.09e-17	1	450	0.523	(0.489, 0.556)	1.09e-17
HG02166	CDX	0	233	146	0.615	1.3e-20	0.941	219	0.6	(0.549, 0.649)	1.01e-17
NA12348	CEU	1	391	234	0.626	1.25e-35	0.767	300	0.562	(0.519, 0.603)	9.7e-18
HG02239	IBS	1	464	414	0.528	2.48e-19	0.976	453	0.522	(0.489, 0.556)	9.17e-18
HG00366	FIN	1	101	22	0.821	4.71e-24	0.81	82	0.788	(0.703, 0.858)	8.75e-18
NA21086	GIH	1	194	120	0.618	8.36e-18	1	194	0.618	(0.563, 0.67)	8.36e-18
HG01812	CDX	1	286	131	0.686	6.66e-37	0.715	205	0.61	(0.557, 0.661)	7.81e-18
HG00159	GBR	1	79	0	1	3.13e-35	0.481	38	1	(0.936, 1)	7.58e-18
NA18546	CHB	1	356	202	0.638	3.89e-35	0.763	272	0.574	(0.529, 0.618)	7.17e-18
NA18957	JPT	1	204	70	0.745	7.4e-35	0.696	142	0.67	(0.605, 0.73)	7.14e-18
HG02666	GWD	0	98	31	0.76	8.39e-19	0.973	95	0.754	(0.674, 0.823)	6.8e-18
HG01111	PUR	1	220	146	0.601	6.34e-18	1	220	0.601	(0.55, 0.65)	6.34e-18
NA18613	CHB	1	412	363	0.532	6.16e-18	1	412	0.532	(0.496, 0.567)	6.16e-18
NA20763	TSI	1	346	285	0.548	5.74e-18	1	346	0.548	(0.509, 0.587)	5.74e-18
NA18954	JPT	1	302	220	0.579	2.37e-20	0.956	289	0.568	(0.524, 0.61)	5.3e-18
HG03428	MSL	1	477	441	0.52	4.96e-18	1	477	0.52	(0.487, 0.552)	4.96e-18
NA19436	LWK	0	204	129	0.613	4.91e-18	1	204	0.613	(0.559, 0.664)	4.91e-18
HG01976	PEL	1	621	621	0.5	4.52e-18	1	621	0.5	(0.472, 0.528)	4.52e-18
NA19074	JPT	1	171	82	0.676	8.77e-22	0.914	156	0.655	(0.593, 0.714)	4.37e-18
NA20804	TSI	1	145	71	0.671	2.41e-18	0.99	144	0.67	(0.605, 0.73)	4.29e-18
HG01808	CDX	1	373	293	0.56	2.75e-21	0.95	354	0.547	(0.509, 0.585)	3.82e-18
HG00620	CHS	1	315	150	0.677	8.95e-39	0.715	225	0.6	(0.55, 0.649)	3.71e-18
NA19024	LWK	0	109	41	0.727	3.53e-18	1	109	0.727	(0.652, 0.793)	3.53e-18
HG02922	ESN	0	107	37	0.743	4.31e-19	0.968	104	0.738	(0.661, 0.805)	3.27e-18
HG01527	IBS	1	299	132	0.694	5.5e-40	0.695	208	0.612	(0.559, 0.662)	2.96e-18
HG02105	PEL	0	182	106	0.632	2.84e-18	1	182	0.632	(0.575, 0.686)	2.84e-18
HG01810	CDX	1	381	205	0.65	3.57e-40	0.728	277	0.575	(0.53, 0.618)	2.77e-18
HG02681	PJL	1	355	293	0.548	2.64e-18	1	355	0.548	(0.509, 0.586)	2.64e-18
NA19982	ASW	1	95	25	0.792	1.54e-20	0.924	88	0.779	(0.696, 0.848)	2.63e-18
HG03300	ESN	0	197	100	0.663	2.81e-23	0.892	176	0.638	(0.58, 0.693)	2.58e-18
HG00406	CHS	1	466	425	0.523	2.54e-18	1	466	0.523	(0.49, 0.556)	2.54e-18
NA12144	CEU	0	224	147	0.604	1.54e-18	0.995	223	0.603	(0.552, 0.652)	2.45e-18
HG00458	CHS	1	237	94	0.716	1.46e-35	0.716	170	0.644	(0.585, 0.7)	2.24e-18
HG02061	KHV	1	411	332	0.553	6.48e-22	0.946	389	0.54	(0.503, 0.576)	2.1e-18
HG02399	CDX	1	384	205	0.652	7.04e-41	0.724	278	0.576	(0.531, 0.619)	1.82e-18
NA19078	JPT	1	255	132	0.659	7e-29	0.82	209	0.613	(0.56, 0.663)	1.82e-18
NA20513	TSI	0	214	137	0.61	1.75e-18	1	214	0.61	(0.558, 0.66)	1.75e-18
HG03779	ITU	1	509	476	0.517	1.63e-18	1	509	0.517	(0.486, 0.548)	1.63e-18
HG02144	ACB	0	109	40	0.732	1.53e-18	1	109	0.732	(0.656, 0.798)	1.53e-18
NA18628	CHB	0	227	150	0.602	1.46e-18	1	227	0.602	(0.552, 0.651)	1.46e-18
NA19434	LWK	0	248	172	0.59	1.43e-18	1	248	0.59	(0.543, 0.637)	1.43e-18
HG02427	ACB	0	100	33	0.752	1.37e-18	1	100	0.752	(0.674, 0.819)	1.37e-18
HG00707	CHS	1	326	158	0.674	2.82e-39	0.722	235	0.598	(0.549, 0.646)	1.26e-18
HG00123	GBR	1	86	0	1	3.43e-38	0.467	40	1	(0.94, 1)	1.07e-18
NA12749	CEU	1	426	369	0.536	2.82e-19	0.994	423	0.534	(0.499, 0.569)	7.96e-19
NA21144	GIH	1	382	193	0.664	1.62e-43	0.705	269	0.582	(0.537, 0.627)	7.68e-19
HG01405	PUR	1	459	412	0.527	7.52e-19	1	459	0.527	(0.494, 0.56)	7.52e-19
HG02339	ACB	0	105	36	0.745	6.86e-19	1	105	0.745	(0.668, 0.811)	6.86e-19
NA19759	MXL	1	227	139	0.62	8.13e-21	0.96	218	0.611	(0.559, 0.66)	6.57e-19
HG03854	STU	1	383	321	0.544	6.24e-19	1	383	0.544	(0.507, 0.581)	6.24e-19
NA19010	JPT	0	188	42	0.817	1.67e-42	0.598	113	0.729	(0.655, 0.794)	5.84e-19
HG00146	GBR	1	190	99	0.657	7.63e-22	0.939	178	0.643	(0.585, 0.697)	5.17e-19
HG01089	PUR	1	188	66	0.74	1.04e-31	0.757	142	0.683	(0.617, 0.743)	5.14e-19
HG02420	ACB	0	116	44	0.725	4.29e-19	1	116	0.725	(0.652, 0.79)	4.29e-19
HG04003	STU	0	99	31	0.762	4.15e-19	1	99	0.762	(0.683, 0.829)	4.15e-19
NA11892	CEU	1	368	302	0.549	3.79e-19	1	368	0.549	(0.511, 0.587)	3.79e-19
HG03673	STU	0	95	28	0.772	3.66e-19	1	95	0.772	(0.692, 0.84)	3.66e-19
NA20889	GIH	0	125	51	0.71	3.43e-19	1	125	0.71	(0.64, 0.773)	3.43e-19
HG00277	FIN	1	320	157	0.671	4.64e-38	0.742	237	0.602	(0.553, 0.649)	3.21e-19
HG01182	PUR	1	181	96	0.653	1.83e-20	0.97	176	0.647	(0.589, 0.702)	2.78e-19
HG02694	PJL	0	74	14	0.841	2.45e-19	1	74	0.841	(0.754, 0.906)	2.45e-19
HG03869	ITU	0	97	29	0.77	2.4e-19	1	97	0.77	(0.691, 0.837)	2.4e-19
HG01272	CLM	0	232	151	0.606	2.21e-19	1	232	0.606	(0.556, 0.654)	2.21e-19
HG03697	STU	1	466	416	0.528	2.21e-19	1	466	0.528	(0.495, 0.561)	2.21e-19
NA18908	YRI	0	125	37	0.772	1.52e-24	0.862	108	0.745	(0.67, 0.81)	2.18e-19
HG02635	GWD	0	114	37	0.755	3.53e-21	0.947	108	0.745	(0.67, 0.81)	2.18e-19
HG02471	ACB	1	426	368	0.537	2.1e-19	1	426	0.537	(0.502, 0.571)	2.1e-19
HG03863	ITU	1	478	430	0.526	1.93e-19	1	478	0.526	(0.494, 0.559)	1.93e-19
NA18557	CHB	1	461	409	0.53	1.68e-19	1	461	0.53	(0.497, 0.563)	1.68e-19
NA18627	CHB	0	249	168	0.597	1.64e-19	1	249	0.597	(0.55, 0.643)	1.64e-19
HG00446	CHS	1	284	132	0.683	4.29e-36	0.755	214	0.618	(0.567, 0.669)	1.59e-19
HG03133	ESN	0	115	42	0.732	1.56e-19	1	115	0.732	(0.659, 0.797)	1.56e-19
HG03782	ITU	1	536	500	0.517	1.55e-19	1	536	0.517	(0.487, 0.548)	1.55e-19
NA18498	YRI	1	53	0	1	3.21e-24	0.785	42	1	(0.942, 1)	1.51e-19
HG03861	ITU	1	358	287	0.555	1.19e-19	1	358	0.555	(0.517, 0.593)	1.19e-19
HG04212	ITU	1	522	481	0.52	9.77e-20	1	522	0.52	(0.489, 0.551)	9.77e-20
HG00141	GBR	0	223	134	0.625	4.87e-21	0.974	217	0.618	(0.567, 0.668)	9.65e-20
HG04219	ITU	1	254	172	0.596	9.51e-20	1	254	0.596	(0.549, 0.642)	9.51e-20
NA12717	CEU	1	334	259	0.563	9.01e-20	1	334	0.563	(0.523, 0.603)	9.01e-20
HG00672	CHS	1	260	94	0.734	4.67e-42	0.678	176	0.652	(0.594, 0.707)	8.76e-20
HG03973	ITU	1	448	391	0.534	8.38e-20	1	448	0.534	(0.5, 0.568)	8.38e-20
NA21100	GIH	1	392	325	0.547	8.16e-20	1	392	0.547	(0.51, 0.583)	8.16e-20
HG01121	CLM	1	386	318	0.548	8.05e-20	1	386	0.548	(0.511, 0.585)	8.05e-20
HG02691	PJL	1	480	429	0.528	7.57e-20	1	480	0.528	(0.496, 0.56)	7.57e-20
NA19087	JPT	1	477	425	0.529	6.8e-20	1	477	0.529	(0.496, 0.561)	6.8e-20
NA19758	MXL	1	221	137	0.617	5.86e-20	1	221	0.617	(0.566, 0.667)	5.86e-20
NA20332	ASW	1	213	129	0.623	5.86e-20	1	213	0.623	(0.571, 0.673)	5.86e-20
HG01775	IBS	0	231	147	0.611	5.53e-20	1	231	0.611	(0.561, 0.659)	5.53e-20
HG03649	PJL	1	120	43	0.736	1.31e-20	0.981	118	0.733	(0.661, 0.797)	4.96e-20
NA18489	YRI	1	134	55	0.709	2.5e-20	0.993	133	0.707	(0.64, 0.769)	4.7e-20
HG01052	PUR	1	459	402	0.533	4.55e-20	1	459	0.533	(0.5, 0.566)	4.55e-20
NA21108	GIH	0	264	168	0.611	1.44e-22	0.954	252	0.6	(0.553, 0.646)	4.12e-20
HG02661	PJL	1	123	45	0.732	9.84e-21	0.987	121	0.729	(0.658, 0.792)	3.69e-20
NA18579	CHB	1	378	175	0.684	1.45e-47	0.686	259	0.597	(0.55, 0.642)	3.58e-20
HG00246	GBR	1	371	280	0.57	5.83e-23	0.958	355	0.559	(0.52, 0.597)	3.52e-20
HG02133	KHV	1	362	178	0.67	1.12e-42	0.725	262	0.595	(0.549, 0.641)	3.35e-20
NA19351	LWK	0	202	85	0.704	5.55e-29	0.833	168	0.664	(0.604, 0.72)	3.32e-20
HG03752	STU	1	571	537	0.515	3.26e-20	1	571	0.515	(0.486, 0.545)	3.26e-20
NA19141	YRI	0	120	44	0.732	3.08e-20	1	120	0.732	(0.66, 0.795)	3.08e-20
HG01806	CDX	1	432	331	0.566	1.24e-25	0.927	400	0.547	(0.511, 0.583)	2.87e-20
HG00119	GBR	1	107	31	0.775	1.39e-21	0.962	103	0.769	(0.692, 0.834)	2.45e-20
HG01795	CDX	1	376	193	0.661	4.62e-42	0.737	277	0.589	(0.544, 0.633)	2.31e-20
NA19350	LWK	0	102	24	0.81	2.51e-23	0.914	93	0.795	(0.715, 0.86)	2.25e-20
HG02628	GWD	1	120	42	0.741	5.47e-21	0.985	118	0.738	(0.666, 0.801)	2.1e-20
NA20854	GIH	1	170	70	0.708	3.35e-25	0.895	152	0.685	(0.621, 0.743)	2.05e-20
HG00766	CDX	1	381	308	0.553	2.02e-20	1	381	0.553	(0.516, 0.59)	2.02e-20
HG02394	CDX	1	335	155	0.684	2.04e-42	0.719	241	0.609	(0.56, 0.656)	1.96e-20
NA19067	JPT	1	182	97	0.652	1.91e-20	1	182	0.652	(0.595, 0.706)	1.91e-20
HG02154	CDX	0	262	158	0.624	2.93e-24	0.93	244	0.607	(0.559, 0.654)	1.89e-20
NA18980	JPT	0	233	112	0.675	6.65e-29	0.851	198	0.639	(0.584, 0.691)	1.73e-20
NA18943	JPT	1	494	440	0.529	1.49e-20	1	494	0.529	(0.497, 0.561)	1.49e-20
HG03999	STU	1	419	351	0.544	1.48e-20	1	419	0.544	(0.509, 0.579)	1.48e-20
HG01173	PUR	0	159	73	0.685	2.47e-21	0.979	156	0.681	(0.619, 0.739)	1.47e-20
HG03069	MSL	1	175	90	0.66	1.4e-20	1	175	0.66	(0.602, 0.715)	1.4e-20
HG01275	CLM	0	261	153	0.63	3.74e-25	0.921	240	0.611	(0.562, 0.658)	1.24e-20
HG02250	CDX	1	340	159	0.681	1.59e-42	0.723	246	0.607	(0.559, 0.654)	1.16e-20
HG00239	GBR	1	134	54	0.713	1.16e-20	1	134	0.713	(0.645, 0.774)	1.16e-20
HG01986	ACB	1	303	118	0.72	1.21e-45	0.676	205	0.635	(0.581, 0.686)	1.15e-20
HG03871	ITU	1	145	63	0.697	1.03e-20	1	145	0.697	(0.632, 0.757)	1.03e-20
HG01525	IBS	1	356	175	0.67	5.1e-42	0.736	262	0.6	(0.553, 0.645)	9.03e-21
NA18545	CHB	1	313	136	0.697	1.94e-42	0.716	224	0.622	(0.571, 0.671)	8.1e-21
HG02392	CDX	1	357	259	0.58	6.83e-24	0.952	340	0.568	(0.528, 0.607)	8.07e-21
HG03163	ESN	1	92	0	1	1e-40	0.49	45	1	(0.946, 1)	7.99e-21
NA19746	MXL	1	184	72	0.719	2.17e-28	0.847	156	0.684	(0.622, 0.742)	7.45e-21
HG02620	GWD	0	119	37	0.763	1.07e-22	0.949	113	0.753	(0.68, 0.817)	7.05e-21
HG02521	KHV	1	128	37	0.776	1.76e-25	0.886	113	0.753	(0.68, 0.817)	7.05e-21
HG01139	CLM	0	216	119	0.645	6.07e-23	0.959	207	0.635	(0.582, 0.686)	6.95e-21
HG01269	CLM	1	498	442	0.53	6.8e-21	1	498	0.53	(0.498, 0.562)	6.8e-21
HG02813	GWD	1	434	366	0.542	6.74e-21	1	434	0.542	(0.508, 0.577)	6.74e-21
HG02716	GWD	0	94	21	0.817	3.1e-22	0.959	90	0.811	(0.73, 0.875)	6.74e-21
NA20762	TSI	1	283	196	0.591	5.6e-21	1	283	0.591	(0.546, 0.634)	5.6e-21
NA20412	ASW	0	189	63	0.75	3.62e-33	0.772	146	0.699	(0.634, 0.758)	5.55e-21
HG03241	GWD	0	94	22	0.81	1.04e-21	0.974	92	0.807	(0.727, 0.871)	4.8e-21
HG02699	PJL	1	442	374	0.542	4.42e-21	1	442	0.542	(0.507, 0.576)	4.42e-21
HG00271	FIN	1	329	161	0.671	3.45e-39	0.76	250	0.608	(0.56, 0.655)	4.39e-21
NA18565	CHB	1	111	35	0.76	4.29e-21	1	111	0.76	(0.686, 0.824)	4.29e-21
HG01947	PEL	1	198	86	0.697	1.36e-27	0.874	173	0.668	(0.609, 0.723)	3.63e-21
NA06985	CEU	0	191	59	0.764	2.08e-35	0.745	142	0.706	(0.641, 0.766)	3.42e-21
NA20870	GIH	1	171	70	0.71	1.78e-25	0.909	155	0.689	(0.626, 0.747)	3.41e-21
HG00978	CDX	1	352	186	0.654	3.96e-38	0.782	275	0.597	(0.551, 0.641)	2.89e-21
HG03976	ITU	1	556	509	0.522	2.81e-21	1	556	0.522	(0.492, 0.552)	2.81e-21
HG03611	BEB	1	482	419	0.535	2.25e-21	1	482	0.535	(0.502, 0.567)	2.25e-21
NA20773	TSI	1	117	30	0.796	3.1e-25	0.901	105	0.778	(0.702, 0.842)	2.1e-21
NA19085	JPT	1	316	229	0.58	2.07e-21	1	316	0.58	(0.538, 0.621)	2.07e-21
HG02164	CDX	0	189	86	0.687	3.15e-25	0.922	174	0.669	(0.61, 0.724)	2.05e-21
HG00282	FIN	1	324	145	0.691	1.47e-42	0.729	236	0.619	(0.57, 0.667)	1.84e-21
NA21118	GIH	0	240	149	0.617	1.83e-21	1	240	0.617	(0.568, 0.664)	1.83e-21
NA12400	CEU	1	294	205	0.589	1.81e-21	1	294	0.589	(0.546, 0.632)	1.81e-21
NA18630	CHB	0	181	46	0.797	3.7e-38	0.704	127	0.734	(0.665, 0.796)	1.62e-21
NA19379	LWK	0	258	167	0.607	1.58e-21	1	258	0.607	(0.56, 0.653)	1.58e-21
HG03951	STU	1	468	401	0.539	1.49e-21	1	468	0.539	(0.505, 0.572)	1.49e-21
HG02190	CDX	0	271	180	0.601	1.3e-21	1	271	0.601	(0.555, 0.645)	1.3e-21
HG00596	CHS	0	219	114	0.658	6.5e-25	0.936	205	0.643	(0.589, 0.694)	1.29e-21
HG01357	CLM	0	178	56	0.761	1.04e-32	0.785	140	0.714	(0.648, 0.774)	1.21e-21
NA19347	LWK	1	267	96	0.736	2.48e-43	0.698	186	0.66	(0.603, 0.713)	1.16e-21
HG02837	GWD	1	198	86	0.697	1.36e-27	0.885	175	0.67	(0.612, 0.725)	1.16e-21
HG02977	ESN	1	452	381	0.543	1.04e-21	1	452	0.543	(0.509, 0.576)	1.04e-21
HG02165	CDX	0	218	126	0.634	9.77e-22	1	218	0.634	(0.582, 0.683)	9.77e-22
HG01596	KHV	1	356	179	0.665	6.29e-41	0.761	271	0.602	(0.556, 0.647)	8.29e-22
HG01785	IBS	1	131	25	0.84	1.27e-32	0.756	99	0.798	(0.721, 0.862)	7.77e-22
NA18615	CHB	0	168	66	0.718	5.32e-26	0.912	153	0.699	(0.636, 0.756)	6.65e-22
HG02260	PEL	1	329	158	0.676	4.99e-40	0.764	251	0.614	(0.566, 0.66)	6.61e-22
NA18603	CHB	1	285	109	0.723	9.45e-44	0.705	201	0.648	(0.594, 0.7)	6.54e-22
HG01277	CLM	0	244	134	0.646	9.01e-26	0.929	227	0.629	(0.578, 0.677)	6.44e-22
HG01847	KHV	1	335	164	0.671	7.56e-40	0.768	257	0.61	(0.563, 0.656)	6.31e-22
NA19774	MXL	1	219	126	0.635	5.82e-22	1	219	0.635	(0.583, 0.684)	5.82e-22
HG02073	KHV	1	570	520	0.523	5.67e-22	1	570	0.523	(0.493, 0.552)	5.67e-22
HG01861	KHV	1	430	353	0.549	4.87e-22	1	430	0.549	(0.514, 0.584)	4.87e-22
NA20505	TSI	1	288	101	0.74	1.55e-47	0.671	193	0.656	(0.601, 0.709)	4.8e-22
HG02308	ACB	0	139	54	0.72	4.69e-22	1	139	0.72	(0.654, 0.78)	4.69e-22
NA20775	TSI	1	110	32	0.775	4.47e-22	1	110	0.775	(0.701, 0.837)	4.47e-22
HG02490	PJL	1	89	0	1	1.85e-39	0.545	48	1	(0.949, 1)	4.25e-22
HG03518	ESN	1	90	0	1	7e-40	0.53	48	1	(0.949, 1)	4.25e-22
HG01383	CLM	1	91	0	1	2.65e-40	0.526	48	1	(0.949, 1)	4.25e-22
HG00675	CHS	1	104	0	1	8.54e-46	0.462	48	1	(0.949, 1)	4.25e-22
NA11829	CEU	0	239	145	0.622	4.15e-22	1	239	0.622	(0.573, 0.67)	4.15e-22
HG01675	IBS	1	325	142	0.696	9.63e-44	0.725	236	0.624	(0.575, 0.672)	4.11e-22
HG01676	IBS	1	335	136	0.711	2.3e-48	0.688	230	0.628	(0.578, 0.677)	3.95e-22
NA21094	GIH	1	309	198	0.609	8.29e-26	0.943	291	0.595	(0.551, 0.638)	3.59e-22
HG02728	PJL	0	120	39	0.755	3.58e-22	1	120	0.755	(0.684, 0.817)	3.58e-22
HG01241	PUR	1	153	65	0.702	3.19e-22	1	153	0.702	(0.639, 0.76)	3.19e-22
HG04025	ITU	1	120	5	0.96	1.35e-44	0.536	64	0.928	(0.848, 0.972)	3.06e-22
HG00304	FIN	1	137	33	0.806	2.84e-30	0.815	112	0.772	(0.699, 0.835)	2.94e-22
HG03777	ITU	1	511	446	0.534	2.55e-22	1	511	0.534	(0.502, 0.565)	2.55e-22
NA21110	GIH	0	265	158	0.626	6.49e-25	0.953	253	0.616	(0.568, 0.662)	2.5e-22
HG01858	KHV	1	393	213	0.649	5.45e-41	0.779	306	0.59	(0.547, 0.631)	2.47e-22
HG02023	KHV	0	138	50	0.734	3.28e-23	0.981	135	0.73	(0.663, 0.79)	2.39e-22
HG01054	PUR	1	226	67	0.771	9.93e-43	0.691	156	0.7	(0.637, 0.757)	2.18e-22
HG03896	STU	1	96	1	0.99	2.47e-40	0.55	53	0.981	(0.917, 0.998)	2.17e-22
NA20318	ASW	1	271	176	0.606	2.13e-22	1	271	0.606	(0.56, 0.651)	2.13e-22
HG01531	IBS	1	578	526	0.524	2.1e-22	1	578	0.524	(0.494, 0.553)	2.1e-22
HG01924	PEL	1	290	126	0.697	1.79e-39	0.761	221	0.637	(0.585, 0.686)	2.06e-22
HG00404	CHS	1	160	45	0.78	6.37e-32	0.805	129	0.741	(0.673, 0.802)	1.77e-22
NA18870	YRI	0	154	52	0.748	3.97e-27	0.898	138	0.726	(0.66, 0.786)	1.76e-22
HG01251	CLM	1	185	92	0.668	1.71e-22	1	185	0.668	(0.611, 0.721)	1.71e-22
HG01190	PUR	1	56	0	1	1.71e-25	0.87	49	1	(0.95, 1)	1.6e-22
HG00608	CHS	1	350	156	0.692	5.31e-46	0.721	252	0.618	(0.57, 0.664)	1.54e-22
HG03237	PJL	1	733	717	0.506	1.53e-22	1	733	0.506	(0.48, 0.531)	1.53e-22
HG01918	PEL	1	442	363	0.549	1.4e-22	1	442	0.549	(0.515, 0.583)	1.4e-22
HG02323	ACB	0	120	38	0.759	1.39e-22	1	120	0.759	(0.689, 0.821)	1.39e-22
HG00268	FIN	1	358	176	0.67	3.08e-42	0.76	272	0.607	(0.561, 0.652)	1.32e-22
HG03837	STU	1	441	361	0.55	1.07e-22	1	441	0.55	(0.515, 0.584)	1.07e-22
HG02131	KHV	0	218	71	0.754	1.29e-38	0.745	162	0.695	(0.634, 0.752)	9.96e-23
HG02095	ACB	0	115	34	0.772	9.41e-23	1	115	0.772	(0.7, 0.834)	9.41e-23
HG00107	GBR	1	249	147	0.629	7.48e-24	0.98	244	0.624	(0.575, 0.671)	9.33e-23
NA19137	YRI	1	334	166	0.668	4.74e-39	0.788	263	0.613	(0.566, 0.658)	9.05e-23
NA18572	CHB	1	315	136	0.698	5.7e-43	0.74	233	0.631	(0.581, 0.679)	8.53e-23
HG01886	ACB	1	635	592	0.518	7.85e-23	1	635	0.518	(0.49, 0.545)	7.85e-23
HG02839	GWD	1	319	224	0.587	7.52e-23	1	319	0.587	(0.546, 0.628)	7.52e-23
NA20356	ASW	1	215	118	0.646	5.89e-23	1	215	0.646	(0.593, 0.696)	5.89e-23
HG02736	PJL	1	472	395	0.544	5.7e-23	1	472	0.544	(0.511, 0.577)	5.7e-23
NA20507	TSI	1	359	199	0.643	1.55e-36	0.825	296	0.598	(0.554, 0.64)	5.68e-23
HG00319	FIN	1	319	145	0.688	2.94e-41	0.76	243	0.626	(0.577, 0.673)	5.58e-23
HG01618	IBS	0	273	173	0.612	2.02e-23	0.992	271	0.61	(0.564, 0.655)	5.28e-23
HG01031	CDX	1	315	128	0.711	1.47e-45	0.718	226	0.638	(0.587, 0.687)	4.45e-23
HG01786	IBS	1	205	108	0.655	4.13e-23	1	205	0.655	(0.601, 0.706)	4.13e-23
NA20910	GIH	0	203	106	0.657	3.78e-23	1	203	0.657	(0.603, 0.708)	3.78e-23
NA19077	JPT	0	133	46	0.743	2.88e-23	1	133	0.743	(0.675, 0.803)	2.88e-23
HG02407	CDX	1	417	219	0.656	3.9e-45	0.759	317	0.591	(0.549, 0.632)	2.28e-23
HG04098	ITU	1	496	420	0.541	2.2e-23	1	496	0.541	(0.509, 0.574)	2.2e-23
HG01578	PEL	1	363	170	0.681	3.42e-45	0.743	270	0.614	(0.568, 0.658)	2.07e-23
HG03064	MSL	1	435	348	0.556	1.42e-23	1	435	0.556	(0.521, 0.59)	1.42e-23
HG01392	PUR	1	522	449	0.538	1.35e-23	1	522	0.538	(0.506, 0.569)	1.35e-23
HG02395	CDX	1	353	159	0.689	7.13e-46	0.737	260	0.621	(0.573, 0.666)	1.31e-23
NA12814	CEU	0	180	45	0.8	2.52e-38	0.742	133	0.747	(0.68, 0.807)	1.17e-23
NA19114	YRI	1	373	182	0.672	2.65e-44	0.757	283	0.609	(0.564, 0.652)	1.15e-23
HG04002	ITU	1	433	345	0.557	1.11e-23	1	433	0.557	(0.521, 0.591)	1.11e-23
HG03120	ESN	0	125	39	0.762	1.09e-23	1	125	0.762	(0.693, 0.822)	1.09e-23
HG01798	CDX	1	338	136	0.713	3.47e-49	0.701	237	0.635	(0.586, 0.683)	1.08e-23
NA12762	CEU	0	206	102	0.669	5.99e-25	0.977	201	0.663	(0.609, 0.715)	1.02e-23
HG02887	GWD	1	420	330	0.56	1.02e-23	1	420	0.56	(0.524, 0.595)	1.02e-23
HG02058	KHV	1	488	216	0.693	9.06e-64	0.648	316	0.594	(0.552, 0.635)	9.99e-24
HG04094	ITU	1	136	47	0.743	9.19e-24	1	136	0.743	(0.676, 0.802)	9.19e-24
NA18757	CHB	0	199	100	0.666	9.1e-24	1	199	0.666	(0.611, 0.717)	9.1e-24
HG00112	GBR	0	373	277	0.574	8.32e-24	1	373	0.574	(0.536, 0.611)	8.32e-24
HG02696	PJL	0	117	33	0.78	7.97e-24	1	117	0.78	(0.709, 0.841)	7.97e-24
NA20586	TSI	1	359	164	0.686	6.26e-46	0.742	266	0.619	(0.572, 0.664)	7.97e-24
NA18946	JPT	0	259	157	0.623	7.94e-24	1	259	0.623	(0.575, 0.668)	7.94e-24
HG01816	CDX	1	382	179	0.681	2.03e-47	0.736	281	0.611	(0.566, 0.655)	7.36e-24
NA12283	CEU	1	221	120	0.648	7.31e-24	1	221	0.648	(0.596, 0.697)	7.31e-24
HG01777	IBS	0	296	194	0.604	6.13e-24	1	296	0.604	(0.56, 0.647)	6.13e-24
HG00599	CHS	0	110	28	0.797	6.1e-24	1	110	0.797	(0.724, 0.858)	6.1e-24
NA18639	CHB	1	263	132	0.666	7.94e-31	0.891	234	0.639	(0.589, 0.687)	5.94e-24
NA20875	GIH	0	134	45	0.749	5.92e-24	1	134	0.749	(0.681, 0.808)	5.92e-24
HG02386	CDX	1	400	200	0.667	4.91e-46	0.754	302	0.602	(0.558, 0.644)	5.56e-24
NA20534	TSI	0	159	39	0.803	1.84e-34	0.79	126	0.764	(0.695, 0.824)	5.41e-24
NA12006	CEU	0	165	54	0.753	1.31e-29	0.887	146	0.73	(0.665, 0.788)	4.86e-24
HG00683	CHS	1	347	146	0.704	2.43e-48	0.719	249	0.63	(0.582, 0.677)	4.44e-24
HG01628	IBS	0	236	119	0.665	1.03e-27	0.935	221	0.65	(0.598, 0.699)	4.12e-24
HG00759	CDX	1	455	367	0.554	3.91e-24	1	455	0.554	(0.519, 0.587)	3.91e-24
HG01846	KHV	1	483	399	0.548	3.58e-24	1	483	0.548	(0.515, 0.58)	3.58e-24
HG03907	BEB	1	484	400	0.548	3.4e-24	1	484	0.548	(0.515, 0.58)	3.4e-24
HG03875	ITU	1	542	468	0.537	3.39e-24	1	542	0.537	(0.506, 0.567)	3.39e-24
HG02153	CDX	0	200	68	0.746	1.86e-34	0.822	164	0.707	(0.646, 0.763)	3.17e-24
HG03461	MSL	1	453	364	0.554	3.09e-24	1	453	0.554	(0.52, 0.588)	3.09e-24
NA12044	CEU	0	241	126	0.657	4.44e-27	0.952	229	0.645	(0.594, 0.694)	3.01e-24
HG01873	KHV	1	762	736	0.509	2.67e-24	1	762	0.509	(0.483, 0.534)	2.67e-24
NA12272	CEU	1	234	121	0.659	1.07e-26	0.958	224	0.649	(0.598, 0.698)	2.57e-24
NA18984	JPT	1	192	75	0.719	1.39e-29	0.901	173	0.698	(0.638, 0.752)	2.13e-24
HG02494	PJL	1	529	451	0.54	2.08e-24	1	529	0.54	(0.509, 0.571)	2.08e-24
HG01997	PEL	0	234	130	0.643	1.97e-24	1	234	0.643	(0.593, 0.691)	1.97e-24
HG01083	PUR	1	412	208	0.665	8.15e-47	0.758	312	0.6	(0.557, 0.641)	1.91e-24
NA11995	CEU	1	316	212	0.598	1.77e-24	1	316	0.598	(0.556, 0.64)	1.77e-24
NA20887	GIH	0	154	59	0.723	1.61e-24	1	154	0.723	(0.66, 0.78)	1.61e-24
HG01486	CLM	1	501	417	0.546	1.43e-24	1	501	0.546	(0.513, 0.578)	1.43e-24
NA11832	CEU	0	248	139	0.641	1.75e-25	0.986	244	0.637	(0.588, 0.684)	1.42e-24
NA18986	JPT	1	126	0	1	4.42e-55	0.432	54	1	(0.955, 1)	1.21e-24
NA19338	LWK	1	176	61	0.743	4.12e-30	0.891	157	0.72	(0.658, 0.777)	1.16e-24
HG00252	GBR	1	450	232	0.66	1.15e-49	0.747	336	0.592	(0.551, 0.631)	1.12e-24
HG01857	KHV	1	518	436	0.543	1.1e-24	1	518	0.543	(0.511, 0.574)	1.1e-24
HG01626	IBS	1	250	69	0.784	2.46e-49	0.667	167	0.708	(0.647, 0.763)	1.03e-24
HG02678	GWD	1	133	38	0.778	1.34e-26	0.951	127	0.77	(0.701, 0.829)	9.93e-25
NA18532	CHB	1	331	147	0.692	8.87e-44	0.764	253	0.632	(0.584, 0.679)	9.67e-25
HG01632	IBS	1	547	459	0.544	3.8e-26	0.984	538	0.54	(0.509, 0.57)	9.51e-25
HG03247	GWD	1	119	29	0.804	2.21e-26	0.956	114	0.797	(0.726, 0.857)	9.47e-25
HG03520	ESN	1	144	49	0.746	2.41e-25	0.985	142	0.743	(0.678, 0.801)	9.36e-25
HG03967	ITU	1	651	594	0.523	8.23e-25	1	651	0.523	(0.495, 0.551)	8.23e-25
HG03696	STU	1	495	408	0.548	7.5e-25	1	495	0.548	(0.516, 0.58)	7.5e-25
NA12872	CEU	0	315	209	0.601	7.44e-25	1	315	0.601	(0.559, 0.642)	7.44e-25
HG02484	ACB	0	155	32	0.829	7.72e-37	0.765	119	0.788	(0.718, 0.847)	6.37e-25
NA19818	ASW	1	83	0	1	6.37e-37	0.658	55	1	(0.956, 1)	4.55e-25
HG02398	CDX	1	317	130	0.709	1.92e-45	0.747	237	0.646	(0.596, 0.693)	3.98e-25
HG03829	BEB	1	370	195	0.655	4.18e-40	0.818	303	0.608	(0.565, 0.651)	3.57e-25
HG02076	KHV	0	331	224	0.596	3.5e-25	1	331	0.596	(0.555, 0.637)	3.5e-25
HG01369	CLM	1	408	307	0.571	3.31e-25	1	408	0.571	(0.534, 0.607)	3.31e-25
NA18992	JPT	0	199	57	0.777	9.49e-39	0.775	154	0.73	(0.667, 0.786)	3.09e-25
HG00320	FIN	1	333	140	0.704	1.65e-46	0.745	248	0.639	(0.59, 0.686)	3.03e-25
NA18642	CHB	0	177	34	0.839	3.06e-43	0.694	123	0.783	(0.714, 0.842)	2.9e-25
HG01813	CDX	1	375	168	0.691	7.06e-49	0.738	277	0.622	(0.577, 0.667)	2.5e-25
NA20757	TSI	1	432	223	0.66	1.09e-47	0.766	331	0.597	(0.556, 0.638)	2.26e-25
HG00308	FIN	1	217	81	0.728	1.66e-34	0.848	184	0.694	(0.637, 0.747)	1.92e-25
HG04070	ITU	1	422	321	0.568	1.88e-25	1	422	0.568	(0.532, 0.603)	1.88e-25
NA18612	CHB	1	463	367	0.558	1.82e-25	1	463	0.558	(0.524, 0.591)	1.82e-25
NA20530	TSI	0	229	121	0.654	1.69e-25	1	229	0.654	(0.603, 0.703)	1.69e-25
HG03246	GWD	0	102	20	0.836	1.6e-25	1	102	0.836	(0.763, 0.894)	1.6e-25
HG02122	KHV	1	480	386	0.554	1.6e-25	1	480	0.554	(0.521, 0.587)	1.6e-25
NA12828	CEU	1	544	460	0.542	1.52e-25	1	544	0.542	(0.511, 0.572)	1.52e-25
NA18549	CHB	1	347	166	0.676	2.74e-42	0.794	276	0.624	(0.579, 0.669)	1.5e-25
HG03234	PJL	1	567	487	0.538	1.48e-25	1	567	0.538	(0.508, 0.568)	1.48e-25
NA21127	GIH	1	413	310	0.571	1.29e-25	1	413	0.571	(0.535, 0.607)	1.29e-25
NA18971	JPT	1	316	206	0.605	1.21e-25	1	316	0.605	(0.563, 0.647)	1.21e-25
HG02775	PJL	1	598	523	0.533	1.17e-25	1	598	0.533	(0.504, 0.563)	1.17e-25
HG00619	CHS	1	353	143	0.712	5.94e-51	0.715	253	0.639	(0.591, 0.685)	1.13e-25
HG00096	GBR	1	220	112	0.663	1.11e-25	1	220	0.663	(0.611, 0.712)	1.11e-25
HG02307	ACB	0	120	31	0.795	1.01e-25	1	120	0.795	(0.725, 0.853)	1.01e-25
HG00637	PUR	1	247	137	0.643	9.8e-26	1	247	0.643	(0.594, 0.69)	9.8e-26
HG04153	BEB	1	671	610	0.524	8.99e-26	1	671	0.524	(0.496, 0.551)	8.99e-26
HG01075	PUR	1	141	37	0.792	1.33e-29	0.918	129	0.777	(0.709, 0.835)	8.58e-26
HG01395	PUR	1	509	417	0.55	7.46e-26	1	509	0.55	(0.518, 0.582)	7.46e-26
NA18544	CHB	1	395	209	0.654	1.82e-42	0.809	320	0.605	(0.563, 0.646)	7.23e-26
NA12046	CEU	0	203	96	0.679	6.94e-26	1	203	0.679	(0.624, 0.73)	6.94e-26
NA20515	TSI	0	371	262	0.586	5.38e-26	1	371	0.586	(0.547, 0.624)	5.38e-26
HG01800	CDX	1	359	157	0.696	4.67e-48	0.75	269	0.631	(0.585, 0.676)	5.06e-26
NA19210	YRI	1	266	154	0.633	4.86e-26	1	266	0.633	(0.586, 0.678)	4.86e-26
NA19108	YRI	1	461	234	0.663	8.48e-52	0.749	345	0.596	(0.555, 0.635)	4.56e-26
NA19011	JPT	1	589	509	0.536	4.49e-26	1	589	0.536	(0.507, 0.566)	4.49e-26
NA21122	GIH	1	331	129	0.72	1.23e-49	0.725	240	0.65	(0.601, 0.698)	4.47e-26
HG04161	BEB	1	566	481	0.541	3.5e-26	1	566	0.541	(0.51, 0.571)	3.5e-26
HG01776	IBS	0	293	180	0.619	3.48e-26	1	293	0.619	(0.575, 0.662)	3.48e-26
HG02271	PEL	1	453	225	0.668	2.89e-52	0.744	337	0.6	(0.559, 0.64)	3.48e-26
HG02221	IBS	0	270	157	0.632	3.03e-26	1	270	0.632	(0.586, 0.677)	3.03e-26
HG01098	PUR	1	229	118	0.66	2.81e-26	1	229	0.66	(0.609, 0.708)	2.81e-26
HG02571	GWD	0	132	38	0.776	2.76e-26	1	132	0.776	(0.71, 0.834)	2.76e-26
HG04238	ITU	1	443	339	0.566	2.65e-26	1	443	0.566	(0.532, 0.601)	2.65e-26
HG02102	PEL	1	483	384	0.557	2.59e-26	1	483	0.557	(0.524, 0.59)	2.59e-26
HG01281	CLM	1	429	323	0.57	2.26e-26	1	429	0.57	(0.535, 0.606)	2.26e-26
HG03833	BEB	1	669	602	0.526	2.01e-26	1	669	0.526	(0.499, 0.554)	2.01e-26
HG01965	PEL	1	222	111	0.667	1.93e-26	1	222	0.667	(0.615, 0.716)	1.93e-26
HG04202	ITU	1	560	472	0.543	1.92e-26	1	560	0.543	(0.512, 0.573)	1.92e-26
NA18923	YRI	1	212	102	0.675	1.9e-26	1	212	0.675	(0.622, 0.725)	1.9e-26
NA18559	CHB	1	517	422	0.551	1.9e-26	1	517	0.551	(0.519, 0.582)	1.9e-26
HG02049	KHV	1	690	627	0.524	1.77e-26	1	690	0.524	(0.497, 0.551)	1.77e-26
HG02069	KHV	1	761	713	0.516	1.36e-26	1	761	0.516	(0.491, 0.542)	1.36e-26
NA20126	ASW	1	246	126	0.661	2.77e-28	0.972	239	0.655	(0.605, 0.702)	1.34e-26
HG00142	GBR	0	319	184	0.634	5.39e-31	0.938	299	0.619	(0.575, 0.662)	1.3e-26
HG00560	CHS	0	314	199	0.612	1.21e-26	1	314	0.612	(0.569, 0.654)	1.21e-26
NA18868	YRI	1	160	45	0.78	6.37e-32	0.893	143	0.761	(0.696, 0.817)	1.17e-26
NA18510	YRI	0	119	24	0.832	4.58e-29	0.937	112	0.824	(0.753, 0.88)	1.11e-26
HG02946	ESN	1	383	238	0.617	4.77e-33	0.918	352	0.597	(0.557, 0.636)	1.07e-26
HG02256	ACB	0	267	152	0.637	9.92e-27	1	267	0.637	(0.59, 0.682)	9.92e-27
HG00113	GBR	1	260	119	0.686	9.3e-34	0.893	232	0.661	(0.61, 0.709)	9.68e-27
HG04100	STU	1	422	313	0.574	9.62e-27	1	422	0.574	(0.538, 0.61)	9.62e-27
HG01176	PUR	1	85	0	1	9.09e-38	0.693	59	1	(0.958, 1)	9.16e-27
HG03866	ITU	1	129	2	0.985	2.11e-52	0.521	67	0.971	(0.91, 0.994)	9.16e-27
NA20533	TSI	0	226	113	0.667	6.97e-27	1	226	0.667	(0.615, 0.715)	6.97e-27
NA18945	JPT	1	526	429	0.551	6.36e-27	1	526	0.551	(0.519, 0.582)	6.36e-27
HG01619	IBS	0	217	53	0.804	2.1e-46	0.716	155	0.745	(0.683, 0.801)	4.94e-27
NA18981	JPT	1	243	128	0.655	4.85e-27	1	243	0.655	(0.606, 0.702)	4.85e-27
NA20504	TSI	0	295	178	0.624	4.76e-27	1	295	0.624	(0.579, 0.666)	4.76e-27
HG02675	GWD	1	137	37	0.787	2.53e-28	0.968	133	0.782	(0.716, 0.839)	4.72e-27
HG02379	CDX	1	397	172	0.698	1.99e-53	0.729	289	0.627	(0.582, 0.67)	4.61e-27
NA19207	YRI	1	241	125	0.658	2.44e-27	0.995	240	0.658	(0.608, 0.705)	4.25e-27
HG00137	GBR	1	261	139	0.652	1.64e-28	0.977	255	0.647	(0.599, 0.693)	4.21e-27
HG01168	PUR	1	171	62	0.734	2.79e-28	0.977	167	0.729	(0.669, 0.784)	3.92e-27
HG02252	PEL	1	450	341	0.569	3.23e-27	1	450	0.569	(0.534, 0.603)	3.23e-27
NA20581	TSI	1	404	185	0.686	2.71e-51	0.75	303	0.621	(0.577, 0.663)	2.94e-27
HG02019	KHV	0	321	203	0.613	2.77e-27	1	321	0.613	(0.57, 0.654)	2.77e-27
HG03809	BEB	1	562	468	0.546	2.7e-27	1	562	0.546	(0.515, 0.576)	2.7e-27
HG01204	PUR	1	253	126	0.668	5.37e-30	0.957	242	0.658	(0.608, 0.705)	2.56e-27
NA20858	GIH	1	204	92	0.689	2.53e-27	1	204	0.689	(0.635, 0.74)	2.53e-27
HG01414	PUR	1	473	366	0.564	2.53e-27	1	473	0.564	(0.53, 0.597)	2.53e-27
HG01890	ACB	0	334	216	0.607	2.44e-27	1	334	0.607	(0.566, 0.647)	2.44e-27
HG02700	PJL	1	521	420	0.554	2.18e-27	1	521	0.554	(0.522, 0.585)	2.18e-27
HG04014	ITU	1	113	1	0.991	1.92e-47	0.579	65	0.985	(0.931, 0.998)	2.17e-27
NA20298	ASW	0	233	96	0.708	8.59e-34	0.898	209	0.685	(0.632, 0.735)	2.01e-27
HG00583	CHS	1	296	110	0.729	1.67e-46	0.761	225	0.672	(0.62, 0.72)	1.85e-27
HG00171	FIN	1	396	204	0.66	5.37e-44	0.815	323	0.613	(0.571, 0.654)	1.7e-27
HG01148	CLM	1	304	167	0.645	1.3e-31	0.939	286	0.631	(0.586, 0.675)	1.59e-27
HG03788	ITU	1	157	53	0.748	1.27e-27	1	157	0.748	(0.686, 0.803)	1.27e-27
HG00595	CHS	0	225	56	0.801	1.62e-47	0.716	161	0.742	(0.681, 0.797)	1.23e-27
NA19900	ASW	1	221	97	0.695	2.97e-30	0.956	211	0.685	(0.632, 0.735)	1.21e-27
HG00132	GBR	1	363	198	0.647	1.05e-37	0.875	318	0.616	(0.574, 0.657)	1.08e-27
HG01510	IBS	1	405	178	0.695	1.13e-53	0.736	298	0.626	(0.582, 0.669)	1.06e-27
NA18602	CHB	1	423	207	0.671	8.53e-50	0.773	327	0.612	(0.571, 0.653)	1.03e-27
HG03900	STU	1	164	55	0.749	6.54e-29	0.977	160	0.744	(0.683, 0.799)	9.95e-28
HG02008	PEL	0	337	217	0.608	9.34e-28	1	337	0.608	(0.567, 0.648)	9.34e-28
HG03899	STU	1	619	530	0.539	6.18e-28	1	619	0.539	(0.51, 0.567)	6.18e-28
HG01968	PEL	1	619	530	0.539	6.18e-28	1	619	0.539	(0.51, 0.567)	6.18e-28
HG03733	STU	1	560	461	0.548	6.13e-28	1	560	0.548	(0.518, 0.579)	6.13e-28
HG03919	BEB	1	109	20	0.845	5.91e-28	1	109	0.845	(0.775, 0.899)	5.91e-28
HG00128	GBR	0	371	251	0.596	5.28e-28	1	371	0.596	(0.558, 0.634)	5.28e-28
NA18952	JPT	1	456	230	0.665	1.19e-51	0.77	351	0.604	(0.564, 0.643)	4.91e-28
NA20785	TSI	1	89	0	1	1.85e-39	0.693	62	1	(0.96, 1)	4.91e-28
NA12005	CEU	0	256	136	0.653	4.34e-28	1	256	0.653	(0.605, 0.699)	4.34e-28
HG02067	KHV	1	361	148	0.709	1.78e-51	0.744	269	0.645	(0.598, 0.69)	3.8e-28
HG01365	CLM	1	260	112	0.699	6.66e-36	0.884	230	0.673	(0.621, 0.721)	3.76e-28
NA18987	JPT	1	240	121	0.665	3.71e-28	1	240	0.665	(0.615, 0.712)	3.71e-28
HG02286	PEL	0	261	97	0.729	3.02e-41	0.817	213	0.687	(0.634, 0.737)	3.69e-28
HG03642	STU	1	148	45	0.767	3.45e-28	1	148	0.767	(0.704, 0.822)	3.45e-28
HG03955	STU	1	652	567	0.535	3.33e-28	1	652	0.535	(0.507, 0.563)	3.33e-28
HG02595	GWD	1	172	59	0.745	1.04e-29	0.972	167	0.739	(0.679, 0.793)	3.03e-28
HG01974	PEL	1	781	722	0.52	2.59e-28	1	781	0.52	(0.494, 0.545)	2.59e-28
HG01982	PEL	1	428	191	0.691	1.03e-55	0.734	314	0.622	(0.579, 0.663)	2.49e-28
HG00105	GBR	0	313	190	0.622	2.48e-28	1	313	0.622	(0.579, 0.664)	2.48e-28
HG03193	ESN	1	620	528	0.54	2.39e-28	1	620	0.54	(0.511, 0.569)	2.39e-28
NA12004	CEU	1	302	179	0.628	2.34e-28	1	302	0.628	(0.584, 0.67)	2.34e-28
HG03103	ESN	1	521	413	0.558	2.08e-28	1	521	0.558	(0.526, 0.589)	2.08e-28
HG02266	PEL	1	112	0	1	3.58e-49	0.564	63	1	(0.961, 1)	1.85e-28
NA19707	ASW	1	93	0	1	3.78e-41	0.681	63	1	(0.961, 1)	1.85e-28
HG00339	FIN	1	228	102	0.691	1.48e-30	0.963	220	0.683	(0.631, 0.732)	1.75e-28
HG02445	ACB	1	172	62	0.735	1.44e-28	1	172	0.735	(0.676, 0.788)	1.44e-28
HG01271	CLM	1	463	325	0.588	2.64e-32	0.958	443	0.577	(0.542, 0.611)	1.43e-28
HG04229	STU	1	433	314	0.58	1.38e-28	1	433	0.58	(0.544, 0.615)	1.38e-28
NA19247	YRI	0	155	49	0.76	1.22e-28	1	155	0.76	(0.698, 0.814)	1.22e-28
HG03595	BEB	1	580	479	0.548	1.18e-28	1	580	0.548	(0.518, 0.577)	1.18e-28
HG00310	FIN	1	408	165	0.712	1.17e-58	0.708	289	0.637	(0.592, 0.68)	1.17e-28
HG00237	GBR	1	268	139	0.658	3.5e-30	0.978	262	0.653	(0.606, 0.699)	9.5e-29
HG00982	CDX	1	368	155	0.704	4.36e-51	0.758	279	0.643	(0.597, 0.687)	9.35e-29
HG03995	STU	1	531	422	0.557	9.3e-29	1	531	0.557	(0.526, 0.589)	9.3e-29
HG03757	STU	1	183	70	0.723	8.28e-29	1	183	0.723	(0.666, 0.776)	8.28e-29
NA21093	GIH	1	161	53	0.752	8.17e-29	1	161	0.752	(0.691, 0.807)	8.17e-29
HG01191	PUR	1	268	134	0.667	1.63e-31	0.958	257	0.657	(0.609, 0.703)	7.68e-29
HG02481	ACB	1	96	7	0.932	7.11e-33	0.892	86	0.925	(0.858, 0.966)	5.75e-29
HG02137	KHV	1	444	191	0.699	6.26e-60	0.714	317	0.624	(0.581, 0.665)	5.58e-29
NA18606	CHB	1	431	210	0.672	5.96e-51	0.78	336	0.615	(0.574, 0.655)	5.54e-29
HG01140	CLM	0	212	90	0.702	4.59e-30	0.983	208	0.698	(0.644, 0.748)	5.39e-29
HG02881	GWD	1	614	516	0.543	5.26e-29	1	614	0.543	(0.514, 0.572)	5.26e-29
NA19756	MXL	1	248	125	0.665	4.87e-29	1	248	0.665	(0.616, 0.711)	4.87e-29
HG01162	PUR	1	70	1	0.986	1.78e-29	0.988	69	0.986	(0.935, 0.998)	4.66e-29
NA20509	TSI	0	270	145	0.651	4.02e-29	1	270	0.651	(0.604, 0.695)	4.02e-29
NA18648	CHB	1	137	3	0.979	3.5e-54	0.551	76	0.962	(0.902, 0.989)	3.59e-29
HG01958	ACB	1	436	193	0.693	3.39e-57	0.733	320	0.624	(0.581, 0.665)	3.42e-29
HG04017	ITU	1	539	428	0.557	3.25e-29	1	539	0.557	(0.526, 0.588)	3.25e-29
HG01069	PUR	1	415	183	0.694	9.26e-55	0.748	310	0.629	(0.586, 0.671)	3.2e-29
NA19700	ASW	1	102	2	0.981	3.32e-41	0.714	73	0.973	(0.917, 0.994)	3.12e-29
HG02536	ACB	1	143	39	0.786	2.67e-29	1	143	0.786	(0.722, 0.841)	2.67e-29
HG03451	MSL	1	144	39	0.787	1.28e-29	0.992	143	0.786	(0.722, 0.841)	2.67e-29
HG01859	KHV	1	376	169	0.69	7.78e-49	0.787	296	0.637	(0.592, 0.679)	2.64e-29
NA19323	LWK	1	164	54	0.752	2.61e-29	0.999	164	0.752	(0.692, 0.806)	2.61e-29
NA18877	YRI	1	412	287	0.589	2.33e-29	1	412	0.589	(0.553, 0.625)	2.33e-29
HG01097	PUR	1	236	113	0.676	2.24e-29	1	236	0.676	(0.626, 0.724)	2.24e-29
HG02397	CDX	1	414	187	0.689	2.78e-53	0.761	315	0.627	(0.585, 0.669)	1.99e-29
HG00235	GBR	1	413	276	0.599	1.35e-31	0.972	402	0.593	(0.556, 0.629)	1.98e-29
NA19923	ASW	0	245	86	0.74	1.03e-40	0.835	205	0.704	(0.65, 0.755)	1.81e-29
NA21106	GIH	1	417	271	0.606	2.23e-33	0.955	398	0.595	(0.557, 0.632)	1.42e-29
HG02141	KHV	0	324	195	0.624	1.27e-29	1	324	0.624	(0.582, 0.665)	1.27e-29
HG01348	CLM	0	359	230	0.61	1.13e-29	1	359	0.61	(0.57, 0.648)	1.13e-29
HG00254	GBR	1	361	140	0.721	3.47e-54	0.74	267	0.656	(0.609, 0.701)	1.11e-29
NA21142	GIH	1	418	177	0.703	1.94e-57	0.732	306	0.634	(0.59, 0.676)	1.07e-29
HG01920	PEL	1	405	174	0.699	6.37e-55	0.749	303	0.635	(0.591, 0.677)	1.02e-29
HG00356	FIN	1	400	272	0.595	8.84e-30	1	400	0.595	(0.558, 0.632)	8.84e-30
HG02479	ACB	1	447	322	0.581	8.14e-30	1	447	0.581	(0.546, 0.616)	8.14e-30
NA21111	GIH	0	272	144	0.654	7.55e-30	1	272	0.654	(0.607, 0.698)	7.55e-30
HG01630	IBS	0	279	84	0.769	1.05e-51	0.733	204	0.708	(0.654, 0.759)	7.51e-30
HG03367	ESN	1	451	326	0.58	7.13e-30	1	451	0.58	(0.545, 0.615)	7.13e-30
NA20540	TSI	0	414	286	0.591	6.31e-30	1	414	0.591	(0.555, 0.627)	6.31e-30
HG02697	PJL	0	125	26	0.828	5.51e-30	1	125	0.828	(0.762, 0.882)	5.51e-30
NA19082	JPT	1	278	149	0.651	5.31e-30	1	278	0.651	(0.605, 0.695)	5.31e-30
HG03343	ESN	1	144	36	0.8	4.63e-31	0.979	141	0.797	(0.733, 0.851)	4.37e-30
NA19457	LWK	1	258	130	0.665	3.85e-30	1	258	0.665	(0.617, 0.711)	3.85e-30
NA20541	TSI	0	290	155	0.652	2.55e-31	0.983	285	0.648	(0.602, 0.691)	3.8e-30
NA19401	LWK	0	306	175	0.636	3.68e-30	1	306	0.636	(0.592, 0.678)	3.68e-30
NA19093	YRI	0	142	10	0.934	5.25e-48	0.678	96	0.906	(0.839, 0.95)	3.3e-30
HG03460	MSL	1	520	400	0.565	3.29e-30	1	520	0.565	(0.533, 0.597)	3.29e-30
HG02667	GWD	0	129	28	0.822	3.09e-30	1	129	0.822	(0.756, 0.875)	3.09e-30
HG00154	GBR	1	442	192	0.697	4.37e-59	0.733	324	0.628	(0.586, 0.669)	2.75e-30
HG04195	BEB	1	315	146	0.683	6.23e-40	0.877	276	0.654	(0.608, 0.698)	2.74e-30
NA18944	JPT	1	397	188	0.679	1.24e-48	0.807	320	0.63	(0.587, 0.671)	2.64e-30
HG01503	IBS	1	492	368	0.572	2.38e-30	1	492	0.572	(0.539, 0.605)	2.38e-30
HG01412	PUR	1	597	486	0.551	2.03e-30	1	597	0.551	(0.522, 0.581)	2.03e-30
HG03268	ESN	0	244	111	0.687	5.26e-32	0.974	238	0.682	(0.632, 0.729)	1.85e-30
NA19003	JPT	1	178	44	0.802	3.6e-38	0.864	154	0.778	(0.716, 0.831)	1.73e-30
HG01879	ACB	1	419	163	0.72	2.25e-62	0.704	295	0.644	(0.599, 0.687)	1.66e-30
HG00236	GBR	1	335	179	0.652	6.99e-36	0.932	312	0.635	(0.592, 0.677)	1.4e-30
HG02774	PJL	1	425	294	0.591	1.35e-30	1	425	0.591	(0.555, 0.627)	1.35e-30
HG04198	ITU	1	632	525	0.546	1.26e-30	1	632	0.546	(0.517, 0.575)	1.26e-30
NA18940	JPT	1	412	280	0.595	1.21e-30	1	412	0.595	(0.558, 0.631)	1.21e-30
HG03709	PJL	1	560	442	0.559	1.13e-30	1	560	0.559	(0.528, 0.589)	1.13e-30
HG01403	PUR	1	448	318	0.585	1.07e-30	1	448	0.585	(0.55, 0.619)	1.07e-30
HG01528	IBS	1	354	189	0.652	7.69e-38	0.914	323	0.631	(0.588, 0.672)	9.64e-31
HG04235	ITU	1	439	308	0.588	9.25e-31	1	439	0.588	(0.552, 0.623)	9.25e-31
HG01149	CLM	0	255	125	0.671	9.12e-31	1	255	0.671	(0.623, 0.717)	9.12e-31
HG02150	PEL	1	499	373	0.572	8.6e-31	1	499	0.572	(0.539, 0.605)	8.6e-31
HG02182	CDX	1	381	158	0.707	1.28e-53	0.765	291	0.648	(0.603, 0.691)	8.36e-31
NA19404	LWK	0	291	158	0.648	8.36e-31	1	291	0.648	(0.603, 0.691)	8.36e-31
HG03781	ITU	1	169	54	0.758	8.22e-31	1	169	0.758	(0.699, 0.811)	8.22e-31
HG00269	FIN	0	311	172	0.644	5.15e-32	0.985	306	0.64	(0.596, 0.682)	7.22e-31
HG02982	GWD	1	475	346	0.579	6.6e-31	1	475	0.579	(0.545, 0.612)	6.6e-31
HG03370	ESN	1	159	5	0.97	1.89e-60	0.541	86	0.945	(0.884, 0.979)	6.16e-31
NA20517	TSI	0	325	190	0.631	5.86e-31	1	325	0.631	(0.589, 0.672)	5.86e-31
NA18878	YRI	1	479	350	0.578	5.74e-31	1	479	0.578	(0.544, 0.611)	5.74e-31
NA20519	TSI	0	237	64	0.787	1.57e-47	0.774	183	0.741	(0.684, 0.793)	5.2e-31
HG00365	FIN	0	335	199	0.627	3.85e-31	1	335	0.627	(0.586, 0.668)	3.85e-31
HG01572	PEL	0	285	151	0.654	3.77e-31	1	285	0.654	(0.608, 0.697)	3.77e-31
HG01104	PUR	1	431	196	0.687	5.49e-55	0.769	332	0.629	(0.587, 0.669)	3.75e-31
HG01852	KHV	1	420	189	0.69	3.08e-54	0.774	325	0.632	(0.59, 0.673)	3.47e-31
NA18967	JPT	1	269	136	0.664	3.22e-31	1	269	0.664	(0.617, 0.709)	3.22e-31
NA18939	JPT	1	367	230	0.615	2.41e-31	1	367	0.615	(0.575, 0.653)	2.41e-31
NA20346	ASW	1	229	100	0.696	1.95e-31	1	229	0.696	(0.645, 0.744)	1.95e-31
HG04001	ITU	1	153	41	0.789	1.5e-31	1	153	0.789	(0.727, 0.842)	1.5e-31
HG01101	PUR	1	223	83	0.729	1.72e-35	0.937	209	0.716	(0.662, 0.765)	1.47e-31
NA18856	YRI	1	159	43	0.787	1.58e-32	0.978	156	0.784	(0.723, 0.837)	1.42e-31
NA20808	TSI	1	256	123	0.675	1.41e-31	1	256	0.675	(0.627, 0.721)	1.41e-31
NA20502	TSI	0	284	87	0.765	5.86e-52	0.752	214	0.711	(0.658, 0.76)	1.38e-31
HG03515	ESN	1	562	438	0.562	1.29e-31	1	562	0.562	(0.531, 0.593)	1.29e-31
NA20518	TSI	0	402	264	0.604	1.04e-31	1	402	0.604	(0.566, 0.64)	1.04e-31
HG03016	PJL	1	625	509	0.551	1e-31	1	625	0.551	(0.522, 0.58)	1e-31
NA21130	GIH	1	243	111	0.686	9.55e-32	1	243	0.686	(0.637, 0.733)	9.55e-32
HG03225	MSL	1	652	540	0.547	9.39e-32	1	652	0.547	(0.519, 0.575)	9.39e-32
NA20826	TSI	1	291	154	0.654	8.25e-32	1	291	0.654	(0.609, 0.697)	8.25e-32
HG01954	PEL	1	525	269	0.661	4.97e-58	0.778	408	0.603	(0.565, 0.639)	6.05e-32
NA18522	YRI	0	177	57	0.756	5.4e-32	1	177	0.756	(0.698, 0.808)	5.4e-32
HG02816	GWD	1	559	432	0.564	5.13e-32	1	559	0.564	(0.533, 0.595)	5.13e-32
NA18531	CHB	1	309	99	0.757	1.54e-54	0.744	230	0.699	(0.648, 0.747)	5.13e-32
HG03594	BEB	1	363	222	0.621	3.48e-32	1	363	0.621	(0.581, 0.659)	3.48e-32
NA19315	LWK	1	262	126	0.675	3.08e-32	1	262	0.675	(0.627, 0.72)	3.08e-32
HG03814	BEB	0	216	69	0.758	7.87e-39	0.896	194	0.738	(0.682, 0.788)	2.56e-32
HG00101	GBR	1	325	184	0.639	2.39e-32	1	325	0.639	(0.596, 0.679)	2.39e-32
HG02808	GWD	1	185	62	0.749	2.24e-32	1	185	0.749	(0.692, 0.8)	2.24e-32
NA18621	CHB	1	454	228	0.666	1.07e-51	0.815	370	0.619	(0.579, 0.657)	2.12e-32
NA20874	GIH	1	215	70	0.754	4.02e-38	0.912	196	0.737	(0.682, 0.787)	1.6e-32
HG02181	CDX	0	290	150	0.659	1.33e-32	1	290	0.659	(0.614, 0.702)	1.33e-32
NA19081	JPT	1	290	150	0.659	1.33e-32	1	290	0.659	(0.614, 0.702)	1.33e-32
NA19214	YRI	0	219	49	0.817	3.92e-49	0.769	168	0.774	(0.715, 0.826)	1.23e-32
HG03785	ITU	1	584	456	0.562	1.21e-32	1	584	0.562	(0.531, 0.591)	1.21e-32
HG01459	CLM	1	301	118	0.718	4.35e-45	0.848	255	0.684	(0.635, 0.729)	9.13e-33
HG03851	STU	1	135	1	0.993	1.2e-56	0.58	78	0.987	(0.942, 0.999)	8.18e-33
HG01512	IBS	1	325	164	0.665	2.2e-37	0.941	306	0.651	(0.607, 0.693)	7.97e-33
HG00126	GBR	0	369	225	0.621	7.91e-33	1	369	0.621	(0.582, 0.66)	7.91e-33
NA18934	YRI	1	270	131	0.673	7.76e-33	1	270	0.673	(0.626, 0.718)	7.76e-33
HG01977	PEL	1	708	597	0.543	7.1e-33	1	708	0.543	(0.515, 0.569)	7.1e-33
HG04022	ITU	1	196	69	0.74	6.71e-33	1	196	0.74	(0.684, 0.79)	6.71e-33
HG02634	GWD	1	196	69	0.74	6.71e-33	1	196	0.74	(0.684, 0.79)	6.71e-33
NA20881	GIH	1	277	137	0.669	6.5e-33	1	277	0.669	(0.623, 0.713)	6.5e-33
NA18990	JPT	1	228	94	0.708	4.33e-33	1	228	0.708	(0.657, 0.756)	4.33e-33
NA20299	ASW	1	247	110	0.692	4.33e-33	1	247	0.692	(0.643, 0.738)	4.33e-33
HG02332	ACB	1	124	0	1	3.08e-54	0.595	74	1	(0.967, 1)	4.08e-33
HG03857	STU	1	489	348	0.584	3.62e-33	1	489	0.584	(0.551, 0.617)	3.62e-33
NA06994	CEU	1	276	135	0.672	3.23e-33	1	276	0.672	(0.625, 0.716)	3.23e-33
HG01979	PEL	0	282	140	0.668	2.51e-33	1	282	0.668	(0.622, 0.712)	2.51e-33
HG02156	CDX	1	286	2	0.993	7.29e-118	0.29	83	0.976	(0.927, 0.995)	2.36e-33
NA18614	CHB	0	416	270	0.606	2.26e-33	1	416	0.606	(0.569, 0.642)	2.26e-33
HG00260	GBR	1	299	128	0.7	3.09e-41	0.901	269	0.678	(0.63, 0.722)	1.96e-33
NA19750	MXL	1	260	120	0.684	1.84e-33	1	260	0.684	(0.636, 0.729)	1.84e-33
HG02088	KHV	0	280	83	0.771	1.9e-52	0.77	216	0.722	(0.67, 0.771)	1.64e-33
NA12249	CEU	1	244	106	0.697	1.55e-33	1	244	0.697	(0.648, 0.744)	1.55e-33
HG02810	GWD	0	171	49	0.777	1.43e-33	1	171	0.777	(0.719, 0.828)	1.43e-33
NA19042	LWK	1	585	451	0.565	1.4e-33	1	585	0.565	(0.534, 0.595)	1.4e-33
HG04225	ITU	1	443	264	0.627	2.41e-40	0.929	412	0.609	(0.572, 0.646)	9.41e-34
HG03830	BEB	1	560	422	0.57	9.18e-34	1	560	0.57	(0.539, 0.601)	9.18e-34
HG03369	ESN	1	157	39	0.801	8.27e-34	1	157	0.801	(0.741, 0.852)	8.27e-34
HG00867	CDX	1	512	369	0.581	7.84e-34	1	512	0.581	(0.548, 0.613)	7.84e-34
NA18965	JPT	0	339	191	0.64	7.11e-34	1	339	0.64	(0.598, 0.68)	7.11e-34
HG01844	KHV	1	449	188	0.705	3.17e-62	0.748	336	0.641	(0.599, 0.681)	6.64e-34
NA21098	GIH	1	304	143	0.68	5.36e-38	0.948	288	0.668	(0.623, 0.711)	5.48e-34
NA20503	TSI	0	351	202	0.635	5.21e-34	1	351	0.635	(0.594, 0.674)	5.21e-34
HG03634	PJL	1	672	546	0.552	3.85e-34	1	672	0.552	(0.524, 0.58)	3.85e-34
HG02317	ACB	0	366	216	0.629	3.73e-34	1	366	0.629	(0.589, 0.667)	3.73e-34
HG02025	KHV	1	398	181	0.687	6.17e-51	0.828	330	0.646	(0.604, 0.686)	3.24e-34
HG03464	MSL	1	183	56	0.766	3.11e-34	1	183	0.766	(0.709, 0.816)	3.11e-34
NA19198	YRI	1	266	120	0.689	5.16e-35	0.989	263	0.687	(0.639, 0.732)	3.1e-34
NA20822	TSI	1	364	164	0.689	3.18e-47	0.858	312	0.655	(0.612, 0.697)	3.02e-34
HG02139	KHV	0	318	169	0.653	2.15e-34	1	318	0.653	(0.61, 0.694)	2.15e-34
HG01605	IBS	0	430	279	0.606	1.91e-34	1	430	0.606	(0.57, 0.642)	1.91e-34
HG01551	CLM	1	315	166	0.655	1.9e-34	1	315	0.655	(0.612, 0.696)	1.9e-34
HG01253	CLM	1	281	135	0.675	1.81e-34	1	281	0.675	(0.629, 0.719)	1.81e-34
NA18619	CHB	1	275	70	0.797	7.56e-57	0.737	203	0.744	(0.689, 0.793)	1.45e-34
NA18910	YRI	1	215	65	0.768	3.33e-40	0.914	197	0.752	(0.697, 0.801)	9.4e-35
HG04141	BEB	1	236	93	0.717	1.26e-35	0.988	233	0.715	(0.664, 0.762)	8.53e-35
NA19701	ASW	1	112	0	1	3.58e-49	0.696	78	1	(0.968, 1)	8.29e-35
HG04047	STU	1	135	0	1	7.06e-59	0.576	78	1	(0.968, 1)	8.29e-35
NA19355	LWK	0	298	149	0.667	8.12e-35	1	298	0.667	(0.622, 0.709)	8.12e-35
HG02861	GWD	1	274	114	0.706	5.08e-39	0.944	259	0.694	(0.646, 0.739)	5.16e-35
HG01889	ACB	0	427	273	0.61	4.94e-35	1	427	0.61	(0.573, 0.646)	4.94e-35
HG02562	GWD	1	194	62	0.758	4.54e-35	1	194	0.758	(0.703, 0.807)	4.54e-35
HG00183	FIN	1	304	153	0.665	3.31e-35	1	304	0.665	(0.621, 0.707)	3.31e-35
HG03991	STU	1	157	3	0.981	1.93e-62	0.578	91	0.968	(0.917, 0.991)	2.76e-35
NA11994	CEU	0	340	186	0.646	2.6e-35	1	340	0.646	(0.605, 0.686)	2.6e-35
HG02020	KHV	0	328	174	0.653	1.71e-35	1	328	0.653	(0.611, 0.694)	1.71e-35
NA12282	CEU	1	311	141	0.688	2.2e-40	0.938	292	0.674	(0.629, 0.717)	1.54e-35
HG00743	PUR	1	121	3	0.976	1.37e-47	0.761	92	0.968	(0.918, 0.991)	1.08e-35
NA19020	LWK	1	359	127	0.739	2.55e-58	0.772	277	0.686	(0.639, 0.729)	9.07e-36
HG02786	PJL	1	178	49	0.784	8.95e-36	1	178	0.784	(0.727, 0.834)	8.95e-36
NA18597	CHB	1	615	470	0.567	7.64e-36	1	615	0.567	(0.537, 0.596)	7.64e-36
HG02186	CDX	1	381	136	0.737	2.63e-61	0.757	288	0.679	(0.634, 0.722)	5.95e-36
NA19729	MXL	1	295	142	0.675	5.22e-36	1	295	0.675	(0.63, 0.718)	5.22e-36
NA18528	CHB	0	340	183	0.65	4.7e-36	1	340	0.65	(0.608, 0.69)	4.7e-36
NA18947	JPT	1	442	193	0.696	8.96e-59	0.795	351	0.645	(0.604, 0.685)	3.79e-36
HG01556	CLM	1	633	488	0.565	3.58e-36	1	633	0.565	(0.536, 0.594)	3.58e-36
NA20511	TSI	1	334	161	0.675	1.95e-40	0.95	317	0.663	(0.62, 0.704)	3.1e-36
NA19913	ASW	1	214	74	0.743	3.01e-36	1	214	0.743	(0.69, 0.791)	3.01e-36
NA20539	TSI	1	286	88	0.765	3.81e-52	0.811	232	0.725	(0.674, 0.772)	2.98e-36
HG03832	BEB	1	467	308	0.603	2.96e-36	1	467	0.603	(0.568, 0.637)	2.96e-36
HG04211	ITU	1	669	528	0.559	2.94e-36	1	669	0.559	(0.531, 0.587)	2.94e-36
HG01550	CLM	1	315	159	0.665	2.77e-36	1	315	0.665	(0.621, 0.706)	2.77e-36
HG00256	GBR	1	291	120	0.708	1.15e-41	0.931	271	0.693	(0.646, 0.737)	2.54e-36
HG01944	PEL	1	239	78	0.754	4.48e-42	0.922	220	0.738	(0.686, 0.786)	1.79e-36
HG01756	IBS	1	854	741	0.535	1.56e-36	1	854	0.535	(0.511, 0.56)	1.56e-36
NA12718	CEU	1	273	121	0.693	1.54e-36	1	273	0.693	(0.646, 0.737)	1.54e-36
HG02884	GWD	1	144	26	0.847	1.49e-36	1	144	0.847	(0.787, 0.895)	1.49e-36
NA20510	TSI	1	352	140	0.715	1.09e-51	0.837	295	0.678	(0.633, 0.721)	1.41e-36
NA20811	TSI	1	271	119	0.695	1.25e-36	1	271	0.695	(0.648, 0.739)	1.25e-36
NA18618	CHB	1	376	130	0.743	3.98e-62	0.756	284	0.686	(0.64, 0.729)	1.1e-36
HG00231	GBR	1	454	269	0.628	1.22e-41	0.949	431	0.616	(0.579, 0.651)	1.08e-36
HG03517	ESN	1	235	89	0.725	9.61e-37	1	235	0.725	(0.675, 0.772)	9.61e-37
HG02215	GBR	1	349	159	0.687	7.76e-45	0.91	318	0.667	(0.623, 0.708)	5.11e-37
NA18593	CHB	1	448	168	0.727	9.38e-69	0.731	328	0.661	(0.619, 0.702)	4.77e-37
HG01284	CLM	1	415	177	0.701	1.23e-56	0.815	338	0.656	(0.615, 0.696)	4.2e-37
NA18577	CHB	1	498	210	0.703	2.65e-68	0.75	373	0.64	(0.6, 0.678)	4.17e-37
NA19383	LWK	1	443	278	0.614	2.42e-37	1	443	0.614	(0.578, 0.649)	2.42e-37
HG00267	FIN	1	433	146	0.748	1.18e-72	0.704	305	0.676	(0.632, 0.718)	2.16e-37
HG03705	PJL	1	189	53	0.781	2.04e-37	1	189	0.781	(0.726, 0.83)	2.04e-37
HG00185	FIN	1	312	152	0.672	1.86e-37	1	312	0.672	(0.629, 0.714)	1.86e-37
HG03548	MSL	1	125	2	0.984	9.67e-51	0.742	93	0.979	(0.934, 0.996)	1.75e-37
NA18962	JPT	1	306	83	0.787	1.38e-60	0.751	230	0.735	(0.684, 0.781)	1.7e-37
HG01961	PEL	1	202	62	0.765	1.69e-37	1	202	0.765	(0.711, 0.813)	1.69e-37
HG02611	GWD	1	182	48	0.791	1.62e-37	1	182	0.791	(0.735, 0.84)	1.62e-37
HG02301	PEL	0	330	168	0.663	1.56e-37	1	330	0.663	(0.62, 0.703)	1.56e-37
NA20903	GIH	1	209	67	0.757	1.53e-37	1	209	0.757	(0.704, 0.805)	1.53e-37
HG02585	GWD	1	205	64	0.762	1.43e-37	1	205	0.762	(0.709, 0.81)	1.43e-37
NA20868	GIH	1	314	131	0.706	2.66e-44	0.92	289	0.688	(0.643, 0.731)	1.12e-37
HG03129	ESN	1	149	27	0.847	1.08e-37	1	149	0.847	(0.788, 0.894)	1.08e-37
NA18924	YRI	0	144	11	0.929	7.92e-48	0.82	118	0.915	(0.857, 0.954)	9.15e-38
NA18637	CHB	1	462	295	0.61	8.16e-38	1	462	0.61	(0.575, 0.645)	8.16e-38
HG02621	GWD	1	133	1	0.993	8.22e-56	0.676	90	0.989	(0.95, 0.999)	7.95e-38
NA21125	GIH	1	427	259	0.622	5.75e-38	1	427	0.622	(0.586, 0.658)	5.75e-38
NA19038	LWK	0	476	308	0.607	4.4e-38	1	476	0.607	(0.573, 0.641)	4.4e-38
HG02082	KHV	0	391	223	0.637	4e-38	1	391	0.637	(0.598, 0.674)	4e-38
HG02586	GWD	1	186	49	0.791	2.53e-38	1	186	0.791	(0.736, 0.84)	2.53e-38
HG02016	KHV	0	344	177	0.66	1.52e-38	1	344	0.66	(0.619, 0.7)	1.52e-38
NA18486	YRI	1	190	0	1	4.6e-82	0.46	87	1	(0.972, 1)	1.3e-38
NA19474	LWK	1	192	0	1	6.61e-83	0.453	87	1	(0.972, 1)	1.3e-38
NA19445	LWK	0	511	341	0.6	1.03e-38	1	511	0.6	(0.567, 0.632)	1.03e-38
HG03687	STU	1	569	402	0.586	8.86e-39	1	569	0.586	(0.555, 0.617)	8.86e-39
HG00437	CHS	1	448	216	0.675	1.62e-53	0.864	387	0.642	(0.603, 0.679)	7.15e-39
HG01988	ACB	1	194	53	0.785	5.38e-39	1	194	0.785	(0.731, 0.833)	5.38e-39
HG03950	STU	1	230	79	0.744	5.18e-39	1	230	0.744	(0.694, 0.791)	5.18e-39
NA19147	YRI	1	441	187	0.702	2.12e-60	0.809	357	0.656	(0.616, 0.695)	4.62e-39
HG04210	STU	1	628	464	0.575	4.03e-39	1	628	0.575	(0.546, 0.604)	4.03e-39
NA20506	TSI	0	263	83	0.76	2.99e-47	0.896	236	0.74	(0.69, 0.786)	3.11e-39
NA18916	YRI	1	475	211	0.692	6.76e-62	0.807	384	0.645	(0.606, 0.683)	2.17e-39
HG01617	IBS	1	353	182	0.66	2.11e-39	1	353	0.66	(0.619, 0.699)	2.11e-39
HG03722	ITU	0	111	6	0.949	7.7e-40	0.991	110	0.948	(0.897, 0.978)	1.93e-39
NA20355	ASW	1	210	63	0.769	1.58e-39	1	210	0.769	(0.717, 0.816)	1.58e-39
HG02891	GWD	1	133	2	0.985	4.61e-54	0.734	98	0.98	(0.937, 0.996)	1.5e-39
HG03943	STU	1	190	49	0.795	1.31e-39	1	190	0.795	(0.74, 0.842)	1.31e-39
HG02811	GWD	1	196	53	0.787	1.25e-39	1	196	0.787	(0.733, 0.834)	1.25e-39
HG03091	MSL	1	383	209	0.647	1.2e-39	1	383	0.647	(0.608, 0.685)	1.2e-39
NA18488	YRI	1	181	43	0.808	1.17e-39	1	181	0.808	(0.753, 0.855)	1.17e-39
NA19102	YRI	1	238	72	0.768	2.89e-44	0.936	223	0.756	(0.705, 0.802)	1.04e-39
HG03457	MSL	1	257	98	0.724	9.33e-40	1	257	0.724	(0.676, 0.768)	9.33e-40
NA19789	MXL	1	302	135	0.691	7.45e-40	1	302	0.691	(0.647, 0.733)	7.45e-40
HG02778	PJL	1	219	68	0.763	3.73e-40	1	219	0.763	(0.711, 0.809)	3.73e-40
NA21113	GIH	0	208	58	0.782	4.02e-41	0.985	205	0.779	(0.726, 0.826)	3.53e-40
NA18874	YRI	1	129	0	1	2.4e-56	0.703	91	1	(0.973, 1)	2.65e-40
HG03168	ESN	0	96	0	1	2.04e-42	0.949	91	1	(0.973, 1)	2.65e-40
HG01073	PUR	1	200	0	1	2.82e-86	0.453	91	1	(0.973, 1)	2.65e-40
NA20314	ASW	1	263	101	0.723	2.19e-40	1	263	0.723	(0.675, 0.767)	2.19e-40
NA11894	CEU	1	483	186	0.722	3.12e-72	0.75	362	0.661	(0.62, 0.699)	1.6e-40
HG01504	IBS	1	531	352	0.601	1.34e-40	1	531	0.601	(0.569, 0.633)	1.34e-40
HG01672	IBS	0	420	240	0.636	1.08e-40	1	420	0.636	(0.599, 0.672)	1.08e-40
NA19713	ASW	1	104	0	1	8.54e-46	0.887	92	1	(0.973, 1)	1e-40
NA19090	JPT	1	331	127	0.723	2.47e-50	0.895	296	0.7	(0.655, 0.742)	9.39e-41
NA21107	GIH	1	481	268	0.642	6.32e-48	0.933	449	0.626	(0.59, 0.661)	9.07e-41
NA19438	LWK	1	572	393	0.593	5.66e-41	1	572	0.593	(0.562, 0.623)	5.66e-41
HG01631	IBS	1	333	158	0.678	4.89e-41	1	333	0.678	(0.636, 0.718)	4.89e-41
HG00110	GBR	1	442	172	0.72	1.16e-65	0.789	349	0.67	(0.629, 0.709)	4.12e-41
HG03028	GWD	1	228	72	0.76	3.22e-41	1	228	0.76	(0.709, 0.806)	3.22e-41
NA19786	MXL	1	266	101	0.725	3.13e-41	1	266	0.725	(0.677, 0.769)	3.13e-41
NA19239	YRI	1	246	74	0.769	7.26e-46	0.938	231	0.757	(0.707, 0.803)	2.67e-41
HG00151	GBR	0	254	79	0.763	3.45e-46	0.936	238	0.751	(0.701, 0.796)	2.24e-41
NA19223	YRI	1	309	136	0.694	2.2e-41	1	309	0.694	(0.65, 0.736)	2.2e-41
NA12347	CEU	1	446	173	0.721	1.98e-66	0.788	352	0.67	(0.629, 0.71)	1.4e-41
NA19764	MXL	1	465	280	0.624	1.31e-41	1	465	0.624	(0.589, 0.658)	1.31e-41
HG03195	ESN	1	142	2	0.986	8.38e-58	0.722	103	0.981	(0.94, 0.996)	1.28e-41
NA11830	CEU	1	431	230	0.652	1.18e-45	0.96	414	0.643	(0.605, 0.679)	1.07e-41
NA21104	GIH	0	279	88	0.76	5.1e-50	0.9	251	0.74	(0.692, 0.785)	1.06e-41
HG00238	GBR	1	300	127	0.703	8e-42	1	300	0.703	(0.658, 0.744)	8e-42
HG01518	IBS	1	323	132	0.71	2.04e-46	0.949	306	0.699	(0.654, 0.74)	7.75e-42
NA19319	LWK	1	267	100	0.728	7.19e-42	1	267	0.728	(0.68, 0.771)	7.19e-42
NA18991	JPT	1	151	0	1	1.26e-65	0.627	95	1	(0.974, 1)	5.4e-42
HG02546	ACB	1	110	0	1	2.5e-48	0.861	95	1	(0.974, 1)	5.4e-42
HG04018	ITU	1	455	222	0.672	1.38e-53	0.895	407	0.647	(0.609, 0.684)	4.98e-42
HG03646	STU	1	617	435	0.587	4.87e-42	1	617	0.587	(0.557, 0.616)	4.87e-42
NA18963	JPT	0	304	90	0.772	8.21e-57	0.838	255	0.739	(0.691, 0.783)	4.16e-42
NA18617	CHB	1	618	398	0.608	3.32e-49	0.943	583	0.594	(0.563, 0.625)	3.41e-42
HG02085	KHV	0	483	295	0.621	3.07e-42	1	483	0.621	(0.586, 0.654)	3.07e-42
NA18941	JPT	1	465	277	0.627	2.86e-42	1	465	0.627	(0.591, 0.661)	2.86e-42
HG03311	ESN	1	226	68	0.769	2.69e-42	1	226	0.769	(0.718, 0.814)	2.69e-42
HG00290	FIN	1	325	117	0.735	3.08e-52	0.894	290	0.713	(0.667, 0.755)	2.17e-42
NA12775	CEU	1	448	188	0.704	5.89e-62	0.83	372	0.664	(0.624, 0.702)	2.03e-42
NA12286	CEU	1	299	124	0.707	1.59e-42	1	299	0.707	(0.662, 0.749)	1.59e-42
HG03294	ESN	1	384	183	0.677	8.9e-47	0.956	367	0.667	(0.627, 0.706)	1.52e-42
HG04026	ITU	1	323	114	0.739	8.78e-53	0.888	287	0.716	(0.67, 0.758)	1.41e-42
NA19428	LWK	1	447	248	0.643	6.14e-45	0.978	437	0.638	(0.601, 0.673)	1.17e-42
HG00592	CHS	0	393	206	0.656	9.3e-43	1	393	0.656	(0.617, 0.693)	9.3e-43
HG00559	CHS	1	593	405	0.594	7.52e-43	1	593	0.594	(0.563, 0.624)	7.52e-43
HG02127	KHV	0	462	271	0.63	5.94e-43	1	462	0.63	(0.595, 0.665)	5.94e-43
HG04189	BEB	1	350	131	0.728	2.86e-54	0.884	309	0.702	(0.658, 0.744)	5.9e-43
HG01684	IBS	1	532	341	0.609	5.69e-43	1	532	0.609	(0.577, 0.641)	5.69e-43
NA19026	LWK	1	191	43	0.816	5.65e-43	1	191	0.816	(0.763, 0.862)	5.65e-43
HG02178	CDX	0	388	200	0.66	4.06e-43	1	388	0.66	(0.621, 0.697)	4.06e-43
HG03432	MSL	1	177	34	0.839	3.06e-43	1	177	0.839	(0.785, 0.884)	3.06e-43
HG01941	PEL	1	166	0	1	5.99e-72	0.589	98	1	(0.975, 1)	2.92e-43
HG03619	PJL	1	943	794	0.543	2.87e-43	1	943	0.543	(0.519, 0.566)	2.87e-43
HG04131	BEB	1	222	60	0.787	1.25e-44	0.981	218	0.784	(0.733, 0.829)	2.31e-43
HG00553	PUR	1	285	110	0.722	2.12e-43	1	285	0.722	(0.676, 0.764)	2.12e-43
HG00130	GBR	0	268	88	0.753	1.03e-46	0.959	257	0.745	(0.697, 0.789)	1.86e-43
HG01485	CLM	1	337	153	0.688	1.59e-43	1	337	0.688	(0.646, 0.728)	1.59e-43
HG02084	KHV	0	339	111	0.753	1.16e-58	0.847	287	0.721	(0.676, 0.763)	1.31e-43
HG02651	PJL	1	649	459	0.586	7.37e-44	1	649	0.586	(0.557, 0.614)	7.37e-44
HG03920	BEB	1	630	438	0.59	5.54e-44	1	630	0.59	(0.56, 0.619)	5.54e-44
HG02185	CDX	1	346	159	0.685	4.61e-44	1	346	0.685	(0.644, 0.725)	4.61e-44
HG03342	ESN	1	153	1	0.994	3.47e-64	0.688	105	0.991	(0.957, 0.999)	4.27e-44
NA19225	YRI	0	289	111	0.722	3.59e-44	1	289	0.722	(0.677, 0.765)	3.59e-44
HG00257	GBR	1	439	232	0.654	4.89e-47	0.973	427	0.648	(0.611, 0.684)	3.23e-44
HG01670	IBS	0	275	82	0.77	2.44e-51	0.917	252	0.754	(0.706, 0.798)	2.38e-44
HG00180	FIN	1	388	120	0.764	1e-69	0.776	301	0.715	(0.67, 0.757)	2.1e-44
NA18508	YRI	1	495	137	0.783	2.11e-95	0.65	322	0.702	(0.658, 0.742)	1.61e-44
NA19222	YRI	0	198	44	0.818	8.82e-45	1	198	0.818	(0.766, 0.863)	8.82e-45
HG01497	CLM	1	264	89	0.748	3.95e-45	1	264	0.748	(0.701, 0.791)	3.95e-45
NA19172	YRI	1	295	113	0.723	3.75e-45	1	295	0.723	(0.678, 0.765)	3.75e-45
HG04214	ITU	1	364	139	0.724	2.24e-55	0.897	327	0.702	(0.659, 0.742)	3.21e-45
HG03088	MSL	1	378	144	0.724	1.51e-57	0.882	333	0.698	(0.656, 0.738)	3.09e-45
NA12874	CEU	0	243	73	0.769	2.26e-45	1	243	0.769	(0.72, 0.813)	2.26e-45
HG01356	CLM	1	472	270	0.636	2.07e-45	1	472	0.636	(0.601, 0.67)	2.07e-45
HG01607	IBS	1	594	392	0.602	1.64e-45	1	594	0.602	(0.572, 0.633)	1.64e-45
HG00188	FIN	1	299	115	0.722	1.43e-45	1	299	0.722	(0.678, 0.764)	1.43e-45
NA19321	LWK	1	325	136	0.705	1.2e-45	1	325	0.705	(0.662, 0.745)	1.2e-45
NA12043	CEU	0	519	315	0.622	1.16e-45	1	519	0.622	(0.589, 0.655)	1.16e-45
HG03714	ITU	1	207	48	0.812	1.14e-45	1	207	0.812	(0.76, 0.856)	1.14e-45
NA18951	JPT	1	513	195	0.725	1.76e-77	0.766	393	0.668	(0.63, 0.706)	1.13e-45
NA18747	CHB	1	554	350	0.613	1.06e-45	1	554	0.613	(0.581, 0.644)	1.06e-45
HG02032	KHV	1	398	199	0.667	8.14e-46	1	398	0.667	(0.628, 0.704)	8.14e-46
HG02230	IBS	1	217	54	0.801	6.61e-46	1	217	0.801	(0.75, 0.845)	6.61e-46
NA19462	LWK	1	484	279	0.634	5.11e-46	1	484	0.634	(0.6, 0.668)	5.11e-46
HG02152	CDX	0	394	128	0.755	3.09e-68	0.804	317	0.712	(0.669, 0.753)	4.15e-46
HG01771	IBS	1	607	401	0.602	2.22e-46	1	607	0.602	(0.572, 0.632)	2.22e-46
HG01953	PEL	1	531	259	0.672	3.32e-62	0.875	465	0.642	(0.607, 0.677)	2.02e-46
HG02113	KHV	1	610	403	0.602	1.35e-46	1	610	0.602	(0.572, 0.632)	1.35e-46
HG03565	MSL	1	230	61	0.79	1.04e-46	1	230	0.79	(0.741, 0.834)	1.04e-46
HG02568	GWD	1	413	150	0.734	2.55e-65	0.837	346	0.698	(0.656, 0.737)	8.4e-47
HG02878	GWD	1	340	113	0.751	3.69e-58	0.885	301	0.727	(0.683, 0.768)	7.64e-47
HG01610	IBS	0	435	229	0.655	7.45e-47	1	435	0.655	(0.618, 0.691)	7.45e-47
HG02470	ACB	1	442	210	0.678	1.04e-53	0.938	415	0.664	(0.626, 0.7)	5.19e-47
NA19017	LWK	1	144	0	1	1.13e-62	0.743	107	1	(0.977, 1)	4.62e-47
HG01372	CLM	1	382	122	0.758	4.44e-67	0.823	314	0.72	(0.677, 0.761)	2.52e-47
NA20754	TSI	1	404	189	0.681	4.04e-50	0.974	393	0.675	(0.636, 0.712)	2.44e-47
HG02057	KHV	1	707	334	0.679	3.65e-85	0.773	546	0.62	(0.588, 0.652)	2.28e-47
HG03567	MSL	1	157	2	0.987	4.84e-64	0.748	117	0.983	(0.947, 0.996)	2.02e-47
HG03886	STU	1	260	80	0.765	1.35e-47	1	260	0.765	(0.718, 0.807)	1.35e-47
NA21109	GIH	1	475	255	0.651	1.01e-49	0.984	467	0.647	(0.611, 0.681)	7.47e-48
HG01680	IBS	1	390	165	0.703	8.85e-54	0.943	368	0.69	(0.65, 0.729)	5.8e-48
NA19149	YRI	1	439	136	0.763	1.65e-78	0.76	334	0.711	(0.668, 0.75)	4.32e-48
HG00360	FIN	1	475	261	0.645	3.08e-48	1	475	0.645	(0.61, 0.679)	3.08e-48
HG03864	ITU	1	153	5	0.968	5.29e-58	0.844	129	0.963	(0.92, 0.986)	3.05e-48
HG01498	CLM	1	342	142	0.707	2.74e-48	1	342	0.707	(0.665, 0.746)	2.74e-48
HG00565	CHS	1	467	152	0.754	2.31e-80	0.757	354	0.7	(0.659, 0.738)	2.68e-48
HG03436	MSL	1	151	0	1	1.26e-65	0.728	110	1	(0.977, 1)	2.5e-48
NA20755	TSI	1	571	354	0.617	1.92e-48	1	571	0.617	(0.586, 0.648)	1.92e-48
HG03885	STU	1	260	78	0.769	1.9e-48	1	260	0.769	(0.722, 0.812)	1.9e-48
HG00150	GBR	1	484	268	0.644	1.3e-48	1	484	0.644	(0.609, 0.677)	1.3e-48
HG02006	PEL	1	443	188	0.702	1.29e-60	0.896	397	0.679	(0.64, 0.716)	1.24e-48
NA19131	YRI	1	325	127	0.719	1.17e-48	1	325	0.719	(0.676, 0.759)	1.17e-48
NA12815	CEU	1	350	92	0.792	2.27e-70	0.799	280	0.753	(0.707, 0.794)	1.09e-48
NA07037	CEU	1	480	258	0.65	3.84e-50	0.988	474	0.648	(0.612, 0.682)	9.66e-49
NA19747	MXL	1	411	200	0.673	9.36e-49	1	411	0.673	(0.635, 0.709)	9.36e-49
NA20514	TSI	0	410	199	0.673	8.74e-49	1	410	0.673	(0.635, 0.71)	8.74e-49
NA20516	TSI	0	347	124	0.737	5.65e-56	0.929	322	0.722	(0.679, 0.762)	7.29e-49
NA20908	GIH	1	289	98	0.747	5.54e-49	1	289	0.747	(0.702, 0.788)	5.54e-49
HG02981	ESN	0	224	6	0.974	1.08e-85	0.596	134	0.957	(0.914, 0.982)	4.52e-49
HG00097	GBR	1	544	324	0.627	4.11e-49	1	544	0.627	(0.594, 0.658)	4.11e-49
HG03786	ITU	1	143	1	0.993	5.35e-60	0.82	117	0.992	(0.961, 0.999)	4.08e-49
HG03908	BEB	1	530	247	0.682	2.3e-65	0.879	466	0.654	(0.618, 0.688)	1.29e-49
HG01603	IBS	0	316	88	0.782	1.92e-61	0.879	278	0.76	(0.714, 0.801)	1.02e-49
NA19761	MXL	1	262	76	0.775	6.11e-50	1	262	0.775	(0.728, 0.817)	6.11e-50
HG03742	ITU	1	316	91	0.776	4.29e-60	0.897	283	0.757	(0.711, 0.798)	5.43e-50
HG03313	ESN	1	255	71	0.782	5.38e-50	1	255	0.782	(0.735, 0.824)	5.38e-50
HG03974	ITU	1	503	236	0.681	1.1e-61	0.906	456	0.659	(0.623, 0.694)	4.61e-50
HG01989	ACB	0	193	32	0.858	4.45e-50	1	193	0.858	(0.808, 0.899)	4.45e-50
HG01867	KHV	1	193	0	1	2.51e-83	0.594	115	1	(0.978, 1)	1.94e-50
HG02401	CDX	1	512	287	0.641	1.82e-50	1	512	0.641	(0.607, 0.674)	1.82e-50
NA20531	TSI	0	333	79	0.808	2.92e-71	0.805	268	0.772	(0.726, 0.814)	1.75e-50
HG02304	PEL	1	781	561	0.582	7.48e-51	1	781	0.582	(0.555, 0.608)	7.48e-51
NA19648	MXL	1	164	0	1	4.17e-71	0.705	116	1	(0.979, 1)	7.33e-51
HG03354	ESN	1	416	163	0.718	1.53e-61	0.907	377	0.698	(0.658, 0.736)	6.02e-51
NA20876	GIH	1	278	85	0.766	5.66e-51	1	278	0.766	(0.72, 0.807)	5.66e-51
HG02970	ESN	1	425	168	0.717	2.54e-62	0.901	383	0.695	(0.656, 0.732)	5.65e-51
NA19395	LWK	1	580	351	0.623	5.25e-51	1	580	0.623	(0.592, 0.654)	5.25e-51
NA20512	TSI	1	528	300	0.638	5.01e-51	1	528	0.638	(0.605, 0.67)	5.01e-51
HG03388	MSL	1	413	172	0.706	1.04e-57	0.942	389	0.693	(0.654, 0.73)	2.56e-51
NA19098	YRI	1	352	141	0.714	2.38e-51	1	352	0.714	(0.673, 0.753)	2.38e-51
NA18873	YRI	1	224	48	0.824	2.37e-51	1	224	0.824	(0.775, 0.865)	2.37e-51
NA18519	YRI	1	139	1	0.993	2.53e-58	0.881	123	0.992	(0.963, 0.999)	1.26e-51
HG04152	BEB	1	474	200	0.703	4.46e-65	0.893	423	0.679	(0.642, 0.715)	9.06e-52
HG03689	STU	1	419	186	0.693	6.89e-55	0.972	407	0.686	(0.648, 0.723)	9.04e-52
NA19088	JPT	1	561	234	0.706	1.69e-77	0.822	461	0.663	(0.628, 0.698)	8.48e-52
NA20508	TSI	1	607	374	0.619	7.45e-52	1	607	0.619	(0.588, 0.649)	7.45e-52
HG01623	IBS	1	410	187	0.687	3.02e-52	1	410	0.687	(0.649, 0.723)	3.02e-52
HG00362	FIN	0	338	97	0.777	2.81e-64	0.883	299	0.755	(0.711, 0.795)	2.37e-52
HG02737	PJL	1	812	585	0.581	1.72e-52	1	812	0.581	(0.555, 0.607)	1.72e-52
HG02104	PEL	0	344	98	0.778	1.05e-65	0.876	301	0.754	(0.71, 0.795)	1.51e-52
NA20765	TSI	1	411	179	0.697	6.05e-55	0.977	402	0.692	(0.653, 0.728)	1.4e-52
HG03913	BEB	1	545	234	0.7	3.25e-73	0.859	468	0.667	(0.631, 0.701)	1.66e-53
NA21117	GIH	1	692	452	0.605	1.38e-53	1	692	0.605	(0.576, 0.633)	1.38e-53
NA18647	CHB	1	832	597	0.582	3.81e-54	1	832	0.582	(0.557, 0.608)	3.81e-54
HG03055	MSL	1	545	253	0.683	1.92e-67	0.902	492	0.66	(0.626, 0.694)	2.82e-54
HG03926	BEB	1	424	147	0.743	1.25e-69	0.874	370	0.716	(0.676, 0.753)	2.81e-54
HG03267	ESN	1	411	160	0.72	3.47e-61	0.94	386	0.707	(0.668, 0.744)	2.55e-54
HG03279	ESN	1	451	180	0.715	2.04e-65	0.911	411	0.695	(0.657, 0.732)	1.24e-54
HG01130	CLM	1	491	198	0.713	2.42e-70	0.88	432	0.686	(0.649, 0.721)	1.19e-54
NA19795	MXL	0	351	118	0.748	1.93e-59	0.954	335	0.74	(0.698, 0.778)	9.37e-55
HG01565	PEL	1	944	716	0.569	9.03e-55	1	944	0.569	(0.545, 0.592)	9.03e-55
HG02895	GWD	0	303	94	0.763	8.52e-55	1	303	0.763	(0.72, 0.803)	8.52e-55
HG02690	PJL	1	498	213	0.7	2.4e-67	0.905	450	0.679	(0.642, 0.713)	7.15e-55
HG01566	PEL	1	666	419	0.614	7.02e-55	1	666	0.614	(0.585, 0.642)	7.02e-55
HG03824	BEB	1	430	155	0.735	2.36e-68	0.888	382	0.711	(0.672, 0.748)	6.99e-55
HG03084	MSL	1	165	0	1	1.58e-71	0.763	126	1	(0.98, 1)	4.42e-55
HG00129	GBR	0	340	110	0.756	2.31e-59	0.959	326	0.748	(0.705, 0.787)	3.36e-55
HG00343	FIN	1	281	2	0.993	8.96e-116	0.482	136	0.986	(0.954, 0.997)	2.61e-55
NA20524	TSI	1	403	118	0.774	3.47e-75	0.837	337	0.741	(0.699, 0.779)	2.46e-55
HG02235	IBS	1	428	192	0.69	2.06e-55	1	428	0.69	(0.653, 0.726)	2.06e-55
NA18749	CHB	1	634	383	0.623	1.05e-55	1	634	0.623	(0.593, 0.653)	1.05e-55
NA18998	JPT	1	626	375	0.625	1.01e-55	1	626	0.625	(0.595, 0.655)	1.01e-55
HG01620	IBS	1	500	158	0.76	8.07e-88	0.778	389	0.711	(0.672, 0.748)	8.53e-56
HG01431	CLM	1	435	158	0.734	1.11e-68	0.895	389	0.711	(0.672, 0.748)	8.53e-56
HG01874	KHV	1	704	351	0.667	1.12e-79	0.855	602	0.632	(0.601, 0.662)	8.12e-56
HG01992	PEL	1	547	298	0.647	7.37e-56	1	547	0.647	(0.615, 0.679)	7.37e-56
NA20894	GIH	1	269	68	0.798	6.95e-56	1	269	0.798	(0.753, 0.838)	6.95e-56
HG03270	ESN	0	294	85	0.776	6.57e-56	1	294	0.776	(0.732, 0.816)	6.57e-56
NA19752	MXL	1	462	133	0.776	7.07e-87	0.776	359	0.73	(0.689, 0.767)	4.18e-56
NA12777	CEU	1	572	224	0.719	7.56e-84	0.822	470	0.677	(0.642, 0.711)	8.86e-57
NA19316	LWK	1	338	115	0.746	8.79e-57	1	338	0.746	(0.705, 0.785)	8.79e-57
HG01606	IBS	1	609	353	0.633	6.47e-57	1	609	0.633	(0.602, 0.663)	6.47e-57
HG02155	CDX	1	459	133	0.775	6.05e-86	0.789	362	0.731	(0.691, 0.769)	5.85e-57
HG03708	PJL	1	536	241	0.69	1.09e-68	0.914	490	0.67	(0.636, 0.704)	5.15e-57
HG00178	FIN	1	352	125	0.738	4.8e-57	1	352	0.738	(0.697, 0.776)	4.8e-57
HG00149	GBR	1	436	121	0.783	3.81e-84	0.795	347	0.741	(0.7, 0.78)	4.17e-57
HG03446	MSL	1	446	176	0.717	2.14e-65	0.934	416	0.703	(0.665, 0.738)	3.18e-57
NA18915	YRI	0	304	89	0.774	3e-57	1	304	0.774	(0.73, 0.813)	3e-57
HG00143	GBR	0	297	81	0.786	1.16e-58	0.986	293	0.783	(0.74, 0.823)	2.13e-57
HG01790	GBR	1	600	342	0.637	1.93e-57	1	600	0.637	(0.606, 0.667)	1.93e-57
HG02541	ACB	0	322	101	0.761	1.23e-57	1	322	0.761	(0.719, 0.8)	1.23e-57
HG01624	IBS	1	482	128	0.79	1.83e-95	0.742	358	0.737	(0.696, 0.774)	1.18e-57
HG02140	KHV	1	603	343	0.637	6.96e-58	1	603	0.637	(0.606, 0.668)	6.96e-58
NA20296	ASW	1	332	107	0.756	3.49e-58	1	332	0.756	(0.715, 0.795)	3.49e-58
NA19984	ASW	1	375	134	0.737	2.54e-60	0.981	368	0.733	(0.693, 0.77)	2.61e-58
HG01444	CLM	1	411	137	0.75	1.07e-69	0.906	372	0.731	(0.691, 0.768)	2.35e-58
HG00731	PUR	1	437	185	0.703	5.73e-60	0.987	431	0.7	(0.663, 0.735)	2.29e-58
HG02188	CDX	1	470	218	0.683	1.64e-58	1	470	0.683	(0.648, 0.717)	1.64e-58
HG01878	KHV	1	580	217	0.728	1.51e-88	0.809	469	0.684	(0.648, 0.718)	1.51e-58
HG03890	STU	1	169	0	1	3.26e-73	0.8	135	1	(0.982, 1)	7.06e-59
NA07056	CEU	1	286	73	0.797	6.12e-59	1	286	0.797	(0.753, 0.836)	6.12e-59
NA19431	LWK	0	351	119	0.747	4.75e-59	1	351	0.747	(0.706, 0.785)	4.75e-59
HG00115	GBR	1	602	337	0.641	4.49e-59	1	602	0.641	(0.61, 0.671)	4.49e-59
HG00173	FIN	1	510	135	0.791	4.37e-101	0.729	372	0.734	(0.694, 0.771)	4.35e-59
NA20340	ASW	1	435	186	0.7	4.09e-59	1	435	0.7	(0.664, 0.736)	4.09e-59
HG01571	PEL	1	500	161	0.756	1.37e-86	0.81	405	0.716	(0.677, 0.752)	3.52e-59
HG03303	ESN	1	560	258	0.685	8.14e-70	0.925	518	0.668	(0.634, 0.7)	2.88e-59
HG04227	STU	1	457	178	0.72	9.22e-68	0.932	426	0.705	(0.668, 0.741)	2.88e-59
[truncated: 502 more rows]
